# Supplementary material for: Developmental Constraints on Vertebrate Genome Evolution
Source: PLoS Genet. 2008 Dec 19;4(12):e1000311. doi: 10.1371/journal.pgen.1000311 (PMC2600815; doi:10.1371/journal.pgen.1000311)
Supplement: Dataset S1 — Details and characteristics of zebrafish gene sets used in this study. FSGD: Fish Specific whole Genome Duplication. (3.63 MB XLS) [file pgen.1000311.s007.xls]

## Sheet: 2R_dup
Ensembl_gene_id	Homolens_gene_id	Homolens_family_id
ENSDARG00000062165	DANRE7_23_PE8	HBG069344
ENSDARG00000063672	DANRE4_2_PE14	HBG069344
ENSDARG00000060499	DANRE16_42_PE24	HBG079277
ENSDARG00000060537	DANRE20_55_PE11	HBG079277
ENSDARG00000004199	DANRE25_28_PE1	HBG037813
ENSDARG00000038166	DANRE25_27_PE10	HBG037813
ENSDARG00000002021	DANRE17_27_PE19	HBG056828
ENSDARG00000002197	DANRE13_47_PE21	HBG056828
ENSDARG00000020595	DANRE11_27_PE23	HBG023603
ENSDARG00000006219	DANRE11_4_PE19	HBG023603
ENSDARG00000013175	DANRE24_38_PE2	HBG053556
ENSDARG00000007753	DANRE18_21_PE18	HBG053556
ENSDARG00000004965	DANRE13_43_PE2	HBG060060
ENSDARG00000035677	DANRE19_45_PE14	HBG060060
ENSDARG00000042197	DANRE12_3_PE12	HBG060060
ENSDARG00000025372	DANRE5_2_PE3	HBG060060
ENSDARG00000012368	DANRE_3697_1_PE1	HBG027289
ENSDARG00000027714	DANRE24_43_PE24	HBG027289
ENSDARG00000001259	DANRE25_39_PE87	HBG023109
ENSDARG00000045880	DANRE4_2_PE25	HBG023109
ENSDARG00000039882	DANRE25_41_PE13	HBG058462
ENSDARG00000043033	DANRE8_10_PE14	HBG058462
ENSDARG00000038812	DANRE2_29_PE52	HBG067552
ENSDARG00000029358	DANRE25_38_PE6	HBG067552
ENSDARG00000013734	DANRE16_41_PE12	HBG038341
ENSDARG00000024687	DANRE5_60_PE13	HBG038341
ENSDARG00000060917	DANRE19_46_PE15	HBG045229
ENSDARG00000058569	DANRE18_9_PE24	HBG045229
ENSDARG00000007869	DANRE20_46_PE14	HBG040359
ENSDARG00000054302	DANRE17_43_PE15	HBG040359
ENSDARG00000007347	DANRE13_1_PE48	HBG005066
ENSDARG00000042544	DANRE17_41_PE17	HBG005066
ENSDARG00000028198	DANRE24_40_PE14	HBG006512
ENSDARG00000041875	DANRE11_3_PE17	HBG006512
ENSDARG00000060854	DANRE17_43_PE7	HBG046844
ENSDARG00000061005	DANRE18_51_PE10	HBG046844
ENSDARG00000006462	DANRE25_41_PE19	HBG013130
ENSDARG00000004282	DANRE11_2_PE4	HBG013130
ENSDARG00000016343	DANRE1_2_PE46	HBG037299
ENSDARG00000012051	DANRE16_24_PE10	HBG037299
ENSDARG00000043055	DANRE22_12_PE45	HBG064601
ENSDARG00000013117	DANRE2_41_PE39	HBG064601
ENSDARG00000036833	DANRE14_48_PE2	HBG052008
ENSDARG00000040869	DANRE16_18_PE11	HBG052008
ENSDARG00000045568	DANRE4_20_PE6	HBG002769
ENSDARG00000054849	DANRE3_33_PE16	HBG002769
ENSDARG00000014259	DANRE24_21_PE3	HBG022740
ENSDARG00000018984	DANRE14_62_PE13	HBG022740
ENSDARG00000044619	DANRE21_22_PE18	HBG047889
ENSDARG00000058082	DANRE23_16_PE4	HBG047889
ENSDARG00000060300	DANRE8_47_PE24	HBG000273
ENSDARG00000062757	DANRE3_11_PE5	HBG000273
ENSDARG00000013025	DANRE9_19_PE34	HBG043071
ENSDARG00000017931	DANRE14_65_PE13	HBG043071
ENSDARG00000019060	DANRE21_29_PE25	HBG019877
ENSDARG00000008678	DANRENA603_1_PE3	HBG019877
ENSDARG00000036015	DANRE19_28_PE13	HBG046216
ENSDARG00000056475	DANRE2_22_PE27	HBG046216
ENSDARG00000040505	DANRE18_53_PE9	HBG033429
ENSDARG00000019636	DANRE14_36_PE18	HBG033429
ENSDARG00000032116	DANRE14_36_PE28	HBG060988
ENSDARG00000020043	DANRE21_40_PE4	HBG060988
ENSDARG00000060103	DANRE13_54_PE2	HBG064054
ENSDARG00000063458	DANRE23_3_PE7	HBG064054
ENSDARG00000014098	DANRE1_71_PE31	HBG030418
ENSDARG00000022503	DANRE13_31_PE19	HBG030418
ENSDARG00000045626	DANRE17_40_PE35	HBG055817
ENSDARG00000060107	DANRE17_61_PE2	HBG055817
ENSDARG00000006877	DANRE17_6_PE7	HBG021545
ENSDARG00000033969	DANRE20_21_PE3	HBG021545
ENSDARG00000022968	DANRENA807_1_PE1	HBG021322
ENSDARG00000037433	DANRE14_24_PE2	HBG021322
ENSDARG00000017676	DANRE7_41_PE11	HBG059604
ENSDARG00000042816	DANRE8_28_PE15	HBG059604
ENSDARG00000026519	DANRE20_16_PE3	HBG019845
ENSDARG00000028495	DANRE8_42_PE9	HBG019845
ENSDARG00000061640	DANRE11_34_PE5	HBG089046
ENSDARG00000061699	DANRE18_39_PE17	HBG089046
ENSDARG00000029510	DANRE11_26_PE36	HBG004207
ENSDARG00000060124	DANRE8_52_PE19	HBG004207
ENSDARG00000040547	DANRE18_38_PE14	HBG059678
ENSDARG00000054923	DANRE7_30_PE24	HBG059678
ENSDARG00000010721	DANRE14_68_PE54	HBG068544
ENSDARG00000011164	DANRE9_53_PE16	HBG068544
ENSDARG00000017140	DANRE11_25_PE20	HBG068544
ENSDARG00000027590	DANRE2_20_PE35	HBG068544
ENSDARG00000030656	DANRE1_55_PE19	HBG068544
ENSDARG00000019191	DANRE3_31_PE6	HBG068544
ENSDARG00000031971	DANRE9_23_PE12	HBG004358
ENSDARG00000021408	DANRE21_38_PE6	HBG004358
ENSDARG00000034350	DANRE13_56_PE7	HBG060917
ENSDARG00000008808	DANRE15_41_PE30	HBG060917
ENSDARG00000043322	DANRE20_24_PE6	HBG059568
ENSDARG00000035735	DANRE5_77_PE6	HBG059568
ENSDARG00000004616	DANRE5_17_PE39	HBG022934
ENSDARG00000037560	DANRE7_21_PE52	HBG022934
ENSDARG00000016794	DANRE24_26_PE10	HBG022934
ENSDARG00000008592	DANRE5_15_PE11	HBG022934
ENSDARG00000001214	DANRE17_2_PE22	HBG022934
ENSDARG00000015860	DANRE20_21_PE8	HBG022934
ENSDARG00000009023	DANRE16_24_PE18	HBG076600
ENSDARG00000026028	DANRE9_30_PE12	HBG076600
ENSDARG00000062935	DANRE7_12_PE16	HBG076600
ENSDARG00000025866	DANRE5_48_PE26	HBG076600
ENSDARG00000058292	DANRE18_10_PE13	HBG079004
ENSDARG00000017659	DANRE17_15_PE25	HBG079004
ENSDARG00000061713	DANRE19_34_PE4	HBG053212
ENSDARG00000013655	DANRE23_19_PE4	HBG053212
ENSDARG00000058302	DANRE14_9_PE2	HBG082334
ENSDARG00000036016	DANRE19_28_PE12	HBG082334
ENSDARG00000052380	DANRE13_61_PE11	HBG009110
ENSDARG00000062537	DANRE6_11_PE15	HBG009110
ENSDARG00000009524	DANRE23_42_PE10	HBG047185
ENSDARG00000022389	DANRE14_73_PE18	HBG047185
ENSDARG00000019438	DANRE5_57_PE15	HBG047185
ENSDARG00000017636	DANRE5_76_PE38	HBG047185
ENSDARG00000045618	DANRE1_14_PE8	HBG035198
ENSDARG00000052368	DANRE14_89_PE5	HBG035198
ENSDARG00000028396	DANRE6_33_PE35	HBG022658
ENSDARG00000008447	DANRE18_7_PE23	HBG022658
ENSDARG00000031890	DANRE25_16_PE22	HBG029634
ENSDARG00000027316	DANRE4_19_PE16	HBG029634
ENSDARG00000060780	DANRE18_57_PE2	HBG049904
ENSDARG00000025727	DANRE22_47_PE21	HBG049904
ENSDARG00000036777	DANRE7_14_PE21	HBG059752
ENSDARG00000011961	DANRE4_3_PE13	HBG059752
ENSDARG00000008720	DANRE13_48_PE1	HBG054966
ENSDARG00000054749	DANRE_3734_1_PE2	HBG054966
ENSDARG00000059456	DANRE5_78_PE21	HBG022990
ENSDARG00000007774	DANRE20_40_PE13	HBG022990
ENSDARG00000014582	DANRE2_54_PE28	HBG021096
ENSDARG00000051899	DANRE25_19_PE15	HBG021096
ENSDARG00000060043	DANRE21_56_PE11	HBG069193
ENSDARG00000061896	DANRE6_20_PE7	HBG069193
ENSDARG00000007663	DANRE2_30_PE11	HBG064013
ENSDARG00000003219	DANRE23_53_PE23	HBG064013
ENSDARG00000060709	DANRE21_42_PE2	HBG038374
ENSDARG00000008287	DANRE1_21_PE18	HBG038374
ENSDARG00000014709	DANRE18_59_PE8	HBG008757
ENSDARG00000057107	DANRE24_36_PE9	HBG008757
ENSDARG00000014577	DANRE7_46_PE30	HBG000158
ENSDARG00000052454	DANRE20_58_PE16	HBG000158
ENSDARG00000060506	DANRE13_45_PE30	HBG002388
ENSDARG00000042468	DANRE11_49_PE11	HBG002388
ENSDARG00000031463	DANRE11_26_PE23	HBG067820
ENSDARG00000045750	DANRE4_9_PE10	HBG067820
ENSDARG00000057913	DANRE2_13_PE1	HBG067820
ENSDARG00000036505	DANRE7_32_PE29	HBG067820
ENSDARG00000044571	DANRE13_64_PE7	HBG056870
ENSDARG00000062284	DANRE22_21_PE15	HBG056870
ENSDARG00000041260	DANRE18_20_PE2	HBG075007
ENSDARG00000007494	DANRE11_29_PE2	HBG075007
ENSDARG00000019213	DANRE14_24_PE8	HBG056715
ENSDARG00000039844	DANRE12_54_PE24	HBG056715
ENSDARG00000012314	DANRE10_38_PE6	HBG020488
ENSDARG00000008880	DANRE21_27_PE8	HBG020488
ENSDARG00000063345	DANRE1_2_PE44	HBG040926
ENSDARG00000000666	DANRE9_8_PE1	HBG040926
ENSDARG00000015970	DANRE23_51_PE7	HBG071883
ENSDARG00000035540	DANRE5_16_PE31	HBG071883
ENSDARG00000005173	DANRE23_22_PE25	HBG060095
ENSDARG00000053364	DANRE3_42_PE46	HBG060095
ENSDARG00000037383	DANRE1_28_PE11	HBG060095
ENSDARG00000015879	DANRE5_77_PE12	HBG060095
ENSDARG00000013839	DANRE3_40_PE24	HBG075000
ENSDARG00000035606	DANRE5_19_PE27	HBG075000
ENSDARG00000036012	DANRE12_54_PE1	HBG056712
ENSDARG00000034820	DANRE14_2_PE14	HBG056712
ENSDARG00000062216	DANRE3_16_PE49	HBG009438
ENSDARG00000024184	DANRE12_41_PE12	HBG009438
ENSDARG00000009585	DANRE20_5_PE13	HBG007558
ENSDARG00000012141	DANRE13_32_PE1	HBG007558
ENSDARG00000041729	DANRE9_54_PE1	HBG059325
ENSDARG00000051763	DANRE25_34_PE35	HBG059325
ENSDARG00000061832	DANRE24_39_PE11	HBG059325
ENSDARG00000059425	DANRE5_81_PE5	HBG059325
ENSDARG00000061335	DANRE16_31_PE13	HBG068984
ENSDARG00000063302	DANREA1159_1_PE1	HBG068984
ENSDARG00000021343	DANRE15_43_PE13	HBG020908
ENSDARG00000058608	DANRE5_7_PE5	HBG020908
ENSDARG00000062333	DANRE17_23_PE9	HBG059453
ENSDARG00000060068	DANRE17_62_PE12	HBG059453
ENSDARG00000042729	DANRE22_5_PE2	HBG050536
ENSDARG00000061504	DANRE1_29_PE10	HBG050536
ENSDARG00000025875	DANRE12_36_PE11	HBG073639
ENSDARG00000056050	DANRE12_19_PE17	HBG073639
ENSDARG00000015110	DANRE17_22_PE23	HBG087409
ENSDARG00000030562	DANRE8_54_PE27	HBG087409
ENSDARG00000031302	DANRE13_34_PE15	HBG085575
ENSDARG00000061446	DANRE19_39_PE8	HBG085575
ENSDARG00000037488	DANRE14_15_PE12	HBG085203
ENSDARG00000058579	DANRE14_7_PE16	HBG085203
ENSDARG00000060351	DANRE23_53_PE7	HBG004332
ENSDARG00000061491	DANRE3_25_PE4	HBG004332
ENSDARG00000035660	DANRE19_48_PE9	HBG078683
ENSDARG00000060278	DANRE1_52_PE14	HBG078683
ENSDARG00000015201	DANRE20_2_PE17	HBG003261
ENSDARG00000042848	DANRE17_41_PE9	HBG003261
ENSDARG00000010587	DANRE25_17_PE20	HBG083171
ENSDARG00000062375	DANRE25_18_PE6	HBG083171
ENSDARG00000026762	DANRE19_4_PE26	HBG024128
ENSDARG00000059324	DANRE9_1_PE57	HBG024128
ENSDARG00000056396	DANRE18_31_PE1	HBG073223
ENSDARG00000039850	DANRE2_1_PE9	HBG073223
ENSDARG00000061226	DANRE16_32_PE22	HBG060901
ENSDARG00000062080	DANRE22_24_PE25	HBG060901
ENSDARG00000063474	DANRE24_14_PE2	HBG009396
ENSDARG00000062387	DANRE23_20_PE25	HBG009396
ENSDARG00000062679	DANRE17_16_PE17	HBG048244
ENSDARG00000060511	DANRE15_55_PE18	HBG048244
ENSDARG00000004297	DANRE17_13_PE22	HBG069907
ENSDARG00000005468	DANRE18_49_PE3	HBG069907
ENSDARG00000032326	DANRE16_5_PE8	HBG000056
ENSDARG00000033587	DANRE20_4_PE12	HBG000056
ENSDARG00000058806	DANRE19_8_PE33	HBG031931
ENSDARG00000061692	DANRE22_28_PE13	HBG031931
ENSDARG00000052338	DANRE20_61_PE6	HBG038206
ENSDARG00000044478	DANRE18_4_PE17	HBG038206
ENSDARG00000060514	DANRE12_45_PE3	HBG038577
ENSDARG00000059615	DANRE3_54_PE3	HBG038577
ENSDARG00000063609	DANRE11_2_PE19	HBG056566
ENSDARG00000044902	DANRE11_22_PE1	HBG056566
ENSDARG00000044673	DANRE21_22_PE5	HBG067860
ENSDARG00000031757	DANRE16_56_PE27	HBG067860
ENSDARG00000011564	DANRE19_40_PE4	HBG039104
ENSDARG00000006621	DANRE1_36_PE21	HBG039104
ENSDARG00000008703	DANRE8_62_PE3	HBG030989
ENSDARG00000055970	DANRE8_32_PE14	HBG030989
ENSDARG00000039300	DANRENA671_1_PE5	HBG059468
ENSDARG00000024587	DANRE7_80_PE8	HBG059468
ENSDARG00000011819	DANRE13_47_PE2	HBG072203
ENSDARG00000055698	DANRE13_29_PE29	HBG072203
ENSDARG00000040277	DANRE16_36_PE25	HBG026587
ENSDARG00000004116	DANRE23_36_PE1	HBG026587
ENSDARG00000014994	DANRE13_30_PE18	HBG021405
ENSDARG00000035547	DANRE17_12_PE20	HBG021405
ENSDARG00000060734	DANRE11_47_PE21	HBG022171
ENSDARG00000063510	DANRE25_4_PE7	HBG022171
ENSDARG00000016875	DANRE3_12_PE18	HBG000210
ENSDARG00000004904	DANRE4_19_PE21	HBG000210
ENSDARG00000056410	DANRE9_27_PE32	HBG082868
ENSDARG00000038956	DANRE5_15_PE20	HBG082868
ENSDARG00000020475	DANRE25_17_PE9	HBG038505
ENSDARG00000052857	DANRE16_62_PE20	HBG038505
ENSDARG00000019130	DANRE8_41_PE4	HBG072856
ENSDARG00000038754	DANRE2_34_PE4	HBG072856
ENSDARG00000010059	DANRE20_47_PE1	HBG021196
ENSDARG00000053488	DANRENA667_1_PE4	HBG021196
ENSDARG00000000229	DANRE22_1_PE33	HBG089307
ENSDARG00000008069	DANRE4_25_PE13	HBG089307
ENSDARG00000002127	DANRE2_29_PE32	HBG016056
ENSDARG00000005318	DANRE9_37_PE6	HBG016056
ENSDARG00000020521	DANRE12_9_PE3	HBG037585
ENSDARG00000029048	DANRE7_30_PE18	HBG037585
ENSDARG00000036279	DANRE2_34_PE10	HBG058764
ENSDARG00000060396	DANRE5_37_PE13	HBG058764
ENSDARG00000005937	DANRE1_52_PE6	HBG087606
ENSDARG00000014095	DANRE14_81_PE8	HBG087606
ENSDARG00000042361	DANRE17_61_PE3	HBG056437
ENSDARG00000002795	DANRE15_19_PE7	HBG056437
ENSDARG00000056141	DANRE9_30_PE10	HBG026580
ENSDARG00000009040	DANRE3_17_PE35	HBG026580
ENSDARG00000010691	DANRE18_42_PE3	HBG007417
ENSDARG00000043265	DANRE22_6_PE18	HBG007417
ENSDARG00000041204	DANRE9_21_PE27	HBG086985
ENSDARG00000056642	DANRE16_24_PE8	HBG086985
ENSDARG00000053152	DANRE14_69_PE17	HBG056995
ENSDARG00000053820	DANRE23_50_PE16	HBG056995
ENSDARG00000044034	DANRE25_26_PE1	HBG061503
ENSDARG00000038296	DANRE3_12_PE16	HBG061503
ENSDARG00000021550	DANRE21_4_PE1	HBG028009
ENSDARG00000020001	DANRE1_63_PE8	HBG028009
ENSDARG00000062774	DANRE3_10_PE5	HBG035583
ENSDARG00000059590	DANRE3_60_PE7	HBG035583
ENSDARG00000003803	DANRE16_64_PE2	HBG078251
ENSDARG00000039458	DANRE8_15_PE39	HBG078251
ENSDARG00000031222	DANRE8_63_PE28	HBG078251
ENSDARG00000056979	DANRE22_20_PE2	HBG078251
ENSDARG00000013390	DANRE6_49_PE10	HBG067671
ENSDARG00000062349	DANRE9_22_PE2	HBG067671
ENSDARG00000037363	DANRE7_32_PE37	HBG092667
ENSDARG00000062937	DANRE8_9_PE9	HBG092667
ENSDARG00000041352	DANRE24_45_PE20	HBG092667
ENSDARG00000014592	DANRE21_53_PE22	HBG092667
ENSDARG00000020270	DANRE3_59_PE6	HBG089116
ENSDARG00000009281	DANRE5_72_PE3	HBG089116
ENSDARG00000058145	DANRE6_9_PE36	HBG026321
ENSDARG00000003699	DANRE14_25_PE23	HBG026321
ENSDARG00000059116	DANRE13_1_PE46	HBG019670
ENSDARG00000023999	DANRE17_44_PE16	HBG019670
ENSDARG00000016072	DANRE6_24_PE2	HBG052905
ENSDARG00000055225	DANRE8_37_PE16	HBG052905
ENSDARG00000017093	DANRE18_31_PE3	HBG060601
ENSDARG00000034633	DANRE12_23_PE27	HBG060601
ENSDARG00000035577	DANRE5_21_PE6	HBG016298
ENSDARG00000019549	DANRE5_34_PE6	HBG016298
ENSDARG00000036375	DANRE14_68_PE6	HBG002844
ENSDARG00000044346	DANRE6_27_PE28	HBG002844
ENSDARG00000015126	DANRE6_1_PE11	HBG022126
ENSDARG00000003068	DANRE2_22_PE1	HBG022126
ENSDARG00000061478	DANRE3_25_PE5	HBG002050
ENSDARG00000010266	DANRE19_15_PE15	HBG002050
ENSDARG00000055240	DANRE17_35_PE26	HBG026354
ENSDARG00000020054	DANRE22_17_PE1	HBG026354
ENSDARG00000021681	DANRE13_34_PE11	HBG012537
ENSDARG00000002219	DANRE13_29_PE21	HBG012537
ENSDARG00000059936	DANRE13_59_PE15	HBG024171
ENSDARG00000062520	DANRE16_15_PE27	HBG024171
ENSDARG00000015279	DANRE19_50_PE9	HBG069104
ENSDARG00000061268	DANRE19_42_PE17	HBG069104
ENSDARG00000062698	DANRE5_8_PE21	HBG006830
ENSDARG00000022682	DANRE21_1_PE3	HBG006830
ENSDARG00000060034	DANREA1638_1_PE5	HBG068905
ENSDARG00000061332	DANRE17_38_PE8	HBG068905
ENSDARG00000060541	DANRE14_68_PE22	HBG049530
ENSDARG00000042111	DANRE16_4_PE6	HBG049530
ENSDARG00000009106	DANRE20_49_PE5	HBG061159
ENSDARG00000018900	DANRE11_3_PE13	HBG061159
ENSDARG00000008153	DANRE5_83_PE5	HBG061159
ENSDARG00000044815	DANRE7_61_PE23	HBG061159
ENSDARG00000013375	DANRE8_10_PE23	HBG006671
ENSDARG00000023043	DANRE2_60_PE3	HBG006671
ENSDARG00000062162	DANRE3_17_PE16	HBG042372
ENSDARG00000062622	DANRE1_12_PE24	HBG042372
ENSDARG00000060687	DANRE18_58_PE15	HBG041338
ENSDARG00000014878	DANRE10_51_PE21	HBG041338
ENSDARG00000063527	DANRE11_3_PE26	HBG091798
ENSDARG00000019258	DANRE19_37_PE10	HBG091798
ENSDARG00000040198	DANRE14_87_PE6	HBG059876
ENSDARG00000044319	DANRE21_50_PE1	HBG059876
ENSDARG00000060794	DANRE21_41_PE3	HBG071926
ENSDARG00000061654	DANRE6_22_PE5	HBG071926
ENSDARG00000040284	DANRE16_36_PE11	HBG020807
ENSDARG00000035171	DANRE5_66_PE21	HBG020807
ENSDARG00000032970	DANRE18_31_PE2	HBG074617
ENSDARG00000012388	DANRE24_32_PE30	HBG074617
ENSDARG00000004502	DANRE22_47_PE18	HBG007205
ENSDARG00000008278	DANRE7_31_PE4	HBG007205
ENSDARG00000042270	DANRE18_10_PE18	HBG040904
ENSDARG00000053241	DANRE1_47_PE3	HBG040904
ENSDARG00000005004	DANRENA238_1_PE3	HBG009545
ENSDARG00000005392	DANRE8_14_PE17	HBG009545
ENSDARG00000024092	DANRE7_49_PE10	HBG004180
ENSDARG00000004745	DANRE23_33_PE5	HBG004180
ENSDARG00000032348	DANRE18_1_PE35	HBG057395
ENSDARG00000063407	DANRE16_2_PE13	HBG057395
ENSDARG00000001953	DANRE4_24_PE18	HBG025660
ENSDARG00000055540	DANRE11_37_PE10	HBG025660
ENSDARG00000063448	DANRE16_2_PE1	HBG056504
ENSDARG00000001999	DANRE7_48_PE5	HBG056504
ENSDARG00000019695	DANRE10_9_PE6	HBG056504
ENSDARG00000061888	DANRE8_24_PE11	HBG056504
ENSDARG00000021033	DANRE16_40_PE20	HBG024178
ENSDARG00000024314	DANRE18_21_PE15	HBG024178
ENSDARG00000005023	DANRE19_44_PE12	HBG068828
ENSDARG00000037000	DANRE6_4_PE25	HBG068828
ENSDARG00000005894	DANRE7_46_PE27	HBG088408
ENSDARG00000063024	DANRE7_11_PE1	HBG088408
ENSDARG00000056605	DANRE21_23_PE1	HBG068977
ENSDARG00000044852	DANRE7_8_PE17	HBG068977
ENSDARG00000037889	DANRE3_45_PE2	HBG069724
ENSDARG00000063437	DANRE2_2_PE25	HBG069724
ENSDARG00000004256	DANRE5_42_PE16	HBG069724
ENSDARG00000014796	DANRE10_52_PE9	HBG069724
ENSDARG00000012665	DANRE17_13_PE13	HBG020139
ENSDARG00000060286	DANRE17_56_PE3	HBG020139
ENSDARG00000062963	DANRE5_4_PE12	HBG059148
ENSDARG00000042558	DANRE8_33_PE10	HBG059148
ENSDARG00000055542	DANRE21_31_PE7	HBG037538
ENSDARG00000053022	DANRE10_54_PE11	HBG037538
ENSDARG00000036911	DANRE23_24_PE8	HBG081757
ENSDARG00000010531	DANRE22_23_PE12	HBG081757
ENSDARG00000010925	DANRE7_62_PE9	HBG056427
ENSDARG00000005943	DANRE5_25_PE1	HBG056427
ENSDARG00000014806	DANRE9_37_PE5	HBG078960
ENSDARG00000022633	DANRE7_72_PE15	HBG078960
ENSDARG00000013881	DANRE1_18_PE9	HBG036800
ENSDARG00000033666	DANRE1_66_PE9	HBG036800
ENSDARG00000019874	DANRE15_44_PE17	HBG087501
ENSDARG00000053544	DANRE17_53_PE9	HBG087501
ENSDARG00000004870	DANRE17_61_PE11	HBG025792
ENSDARG00000015540	DANRE1_72_PE5	HBG025792
ENSDARG00000041407	DANRE20_56_PE14	HBG056838
ENSDARG00000060117	DANRE13_53_PE24	HBG056838
ENSDARG00000060801	DANRE17_44_PE2	HBG084286
ENSDARG00000060364	DANRE7_42_PE9	HBG084286
ENSDARG00000007198	DANRE17_48_PE19	HBG019682
ENSDARG00000013031	DANRE7_17_PE8	HBG019682
ENSDARG00000061727	DANRE4_42_PE12	HBG038046
ENSDARG00000006124	DANRE8_48_PE4	HBG038046
ENSDARG00000059490	DANRE6_68_PE9	HBG023356
ENSDARG00000061561	DANRE5_24_PE1	HBG023356
ENSDARG00000031150	DANRE17_46_PE2	HBG056431
ENSDARG00000063403	DANRE14_1_PE17	HBG056431
ENSDARG00000016363	DANRE7_21_PE32	HBG083227
ENSDARG00000007097	DANRE15_19_PE14	HBG083227
ENSDARG00000038205	DANRE11_47_PE16	HBG083227
ENSDARG00000017917	DANRE5_78_PE6	HBG083227
ENSDARG00000015474	DANRE20_26_PE17	HBG074898
ENSDARG00000027017	DANRE20_19_PE9	HBG074898
ENSDARG00000060282	DANRE21_49_PE37	HBG060864
ENSDARG00000037647	DANRE1_12_PE6	HBG060864
ENSDARG00000007807	DANRE12_42_PE6	HBG009306
ENSDARG00000028800	DANRE16_3_PE2	HBG009306
ENSDARG00000063702	DANRE4_1_PE17	HBG095634
ENSDARG00000006921	DANRE8_67_PE6	HBG095634
ENSDARG00000045289	DANRE17_17_PE4	HBG060932
ENSDARG00000037244	DANRE14_32_PE15	HBG060932
ENSDARG00000002400	DANRE4_4_PE5	HBG077141
ENSDARG00000053352	DANRE7_38_PE4	HBG077141
ENSDARG00000037069	DANRE20_5_PE8	HBG039832
ENSDARG00000060515	DANRE14_68_PE27	HBG039832
ENSDARG00000007409	DANRE13_38_PE4	HBG067620
ENSDARG00000052842	DANRE12_54_PE18	HBG067620
ENSDARG00000021322	DANRE2_20_PE29	HBG046111
ENSDARG00000008540	DANRE9_49_PE13	HBG046111
ENSDARG00000014243	DANRE22_46_PE5	HBG046111
ENSDARG00000008131	DANRE1_58_PE13	HBG046111
ENSDARG00000044334	DANRE14_90_PE3	HBG008071
ENSDARG00000030725	DANRE12_52_PE16	HBG008071
ENSDARG00000015856	DANRE16_42_PE18	HBG067778
ENSDARG00000007449	DANRE3_33_PE8	HBG067778
ENSDARG00000003250	DANRE14_18_PE20	HBG024160
ENSDARG00000062669	DANRE15_20_PE4	HBG024160
ENSDARG00000020415	DANRE23_40_PE9	HBG025720
ENSDARG00000013302	DANREA1487_1_PE3	HBG025720
ENSDARG00000059327	DANRE11_4_PE14	HBG041887
ENSDARG00000016526	DANRE4_24_PE5	HBG041887
ENSDARG00000035831	DANRE4_31_PE4	HBG041887
ENSDARG00000017821	DANRE23_8_PE2	HBG041887
ENSDARG00000043020	DANRE23_43_PE14	HBG043951
ENSDARG00000057841	DANRE19_14_PE5	HBG043951
ENSDARG00000018178	DANRE1_22_PE5	HBG003371
ENSDARG00000014704	DANRE15_7_PE42	HBG003371
ENSDARG00000063488	DANRE17_3_PE29	HBG021134
ENSDARG00000006585	DANRE15_25_PE6	HBG021134
ENSDARG00000060575	DANRE12_44_PE19	HBG058194
ENSDARG00000045946	DANRE24_29_PE8	HBG058194
ENSDARG00000038489	DANRE22_45_PE5	HBG089374
ENSDARG00000041616	DANRE18_21_PE10	HBG089374
ENSDARG00000010085	DANRE21_48_PE20	HBG065985
ENSDARG00000033537	DANRE12_10_PE16	HBG065985
ENSDARG00000013522	DANRE6_50_PE22	HBG001706
ENSDARG00000020956	DANRE24_20_PE7	HBG001706
ENSDARG00000059398	DANRE18_1_PE2	HBG094034
ENSDARG00000061735	DANRE22_27_PE36	HBG094034
ENSDARG00000039269	DANRE13_41_PE7	HBG049603
ENSDARG00000057429	DANRE12_10_PE15	HBG049603
ENSDARG00000026473	DANRE20_26_PE9	HBG044494
ENSDARG00000039304	DANRE13_39_PE24	HBG044494
ENSDARG00000045417	DANRE24_11_PE8	HBG001864
ENSDARG00000006672	DANRE20_37_PE29	HBG001864
ENSDARG00000058093	DANRENA789_1_PE3	HBG078467
ENSDARG00000059482	DANRE7_78_PE9	HBG078467
ENSDARG00000020693	DANRE20_42_PE2	HBG004671
ENSDARG00000015822	DANRE15_47_PE1	HBG004671
ENSDARG00000000380	DANRE14_30_PE3	HBG087302
ENSDARG00000011671	DANRE21_18_PE15	HBG087302
ENSDARG00000020711	DANRE20_44_PE20	HBG006461
ENSDARG00000033367	DANRE19_35_PE17	HBG006461
ENSDARG00000020204	DANRE21_54_PE3	HBG088385
ENSDARG00000025567	DANRE21_24_PE1	HBG088385
ENSDARG00000032324	DANRE9_28_PE8	HBG088385
ENSDARG00000061398	DANRE16_30_PE23	HBG088385
ENSDARG00000059293	DANRE21_2_PE2	HBG019852
ENSDARG00000025612	DANRE5_73_PE22	HBG019852
ENSDARG00000008433	DANRE8_9_PE17	HBG007718
ENSDARG00000003546	DANRENA812_1_PE6	HBG007718
ENSDARG00000014474	DANRE2_25_PE19	HBG050365
ENSDARG00000021399	DANRE3_40_PE21	HBG050365
ENSDARG00000059279	DANRE24_12_PE7	HBG002097
ENSDARG00000040606	DANRE6_49_PE6	HBG002097
ENSDARG00000019137	DANRE24_22_PE2	HBG005270
ENSDARG00000030092	DANRE5_18_PE7	HBG005270
ENSDARG00000003865	DANRE23_20_PE24	HBG021050
ENSDARG00000031876	DANRE16_36_PE39	HBG021050
ENSDARG00000002305	DANRE9_32_PE38	HBG057238
ENSDARG00000015453	DANRE5_83_PE13	HBG057238
ENSDARG00000032493	DANRE9_2_PE21	HBG077398
ENSDARG00000011845	DANRE16_25_PE3	HBG077398
ENSDARG00000023537	DANRE22_14_PE27	HBG078415
ENSDARG00000020046	DANRE16_24_PE17	HBG078415
ENSDARG00000013789	DANRE4_2_PE1	HBG078415
ENSDARG00000039935	DANRE10_3_PE3	HBG078415
ENSDARG00000040024	DANRE16_52_PE8	HBG085908
ENSDARG00000036942	DANRE19_1_PE6	HBG085908
ENSDARG00000043451	DANRE15_17_PE20	HBG060039
ENSDARG00000036658	DANRE1_59_PE15	HBG060039
ENSDARG00000044955	DANRE6_2_PE11	HBG047285
ENSDARG00000032436	DANRE16_19_PE12	HBG047285
ENSDARG00000010158	DANRE10_44_PE8	HBG047285
ENSDARG00000054452	DANRE1_32_PE24	HBG047285
ENSDARG00000015228	DANRE17_17_PE3	HBG004437
ENSDARG00000030004	DANREA1235_1_PE1	HBG004437
ENSDARG00000027523	DANRE10_21_PE6	HBG044513
ENSDARG00000037660	DANRE14_22_PE1	HBG044513
ENSDARG00000063101	DANRE25_8_PE5	HBG007839
ENSDARG00000059669	DANRE5_62_PE13	HBG007839
ENSDARG00000020242	DANRE17_60_PE26	HBG000440
ENSDARG00000030938	DANRE14_90_PE13	HBG000440
ENSDARG00000043070	DANRE2_40_PE2	HBG021255
ENSDARG00000036422	DANRE7_26_PE27	HBG021255
ENSDARG00000009693	DANRE3_48_PE20	HBG004143
ENSDARG00000023920	DANRE12_42_PE1	HBG004143
ENSDARG00000000943	DANRE6_5_PE4	HBG078851
ENSDARG00000038245	DANRE6_65_PE3	HBG078851
ENSDARG00000027063	DANRE3_49_PE12	HBG002540
ENSDARG00000040656	DANRE3_38_PE6	HBG002540
ENSDARG00000055089	DANRE15_41_PE1	HBG002932
ENSDARG00000015266	DANRE1_32_PE23	HBG002932
ENSDARG00000060532	DANRE16_42_PE7	HBG055404
ENSDARG00000062073	DANRE12_22_PE20	HBG055404
ENSDARG00000059977	DANRE8_56_PE7	HBG067817
ENSDARG00000062771	DANRE15_18_PE6	HBG067817
ENSDARG00000058231	DANRE18_11_PE6	HBG057380
ENSDARG00000034852	DANRE10_15_PE7	HBG057380
ENSDARG00000013310	DANRE24_31_PE25	HBG025562
ENSDARG00000005416	DANRE20_3_PE2	HBG025562
ENSDARG00000002071	DANRE13_22_PE27	HBG005187
ENSDARG00000009867	DANRE17_5_PE16	HBG005187
ENSDARG00000021220	DANRE17_2_PE28	HBG004401
ENSDARG00000057377	DANRE14_21_PE1	HBG004401
ENSDARG00000019726	DANRE22_1_PE24	HBG023851
ENSDARG00000055825	DANRE8_33_PE16	HBG023851
ENSDARG00000042608	DANREA1350_1_PE1	HBG019949
ENSDARG00000057688	DANRE6_13_PE15	HBG019949
ENSDARG00000030177	DANRE9_17_PE30	HBG019070
ENSDARG00000026871	DANRE1_31_PE31	HBG019070
ENSDARG00000035459	DANRE5_30_PE3	HBG095803
ENSDARG00000061017	DANRE5_30_PE2	HBG095803
ENSDARG00000058365	DANRE5_11_PE1	HBG077376
ENSDARG00000041065	DANRE16_41_PE5	HBG077376
ENSDARG00000063371	DANRE1_2_PE41	HBG020936
ENSDARG00000016322	DANRE18_44_PE2	HBG020936
ENSDARG00000010571	DANRE24_18_PE11	HBG010167
ENSDARG00000037894	DANRE3_44_PE3	HBG010167
ENSDARG00000016255	DANRE6_43_PE8	HBG082367
ENSDARG00000007418	DANRE24_13_PE6	HBG082367
ENSDARG00000042484	DANRE22_24_PE10	HBG000722
ENSDARG00000008767	DANRE22_24_PE8	HBG000722
ENSDARG00000036678	DANRE7_18_PE13	HBG083871
ENSDARG00000060176	DANRE13_53_PE1	HBG083871
ENSDARG00000007383	DANRE18_48_PE30	HBG068213
ENSDARG00000057331	DANRE7_17_PE3	HBG068213
ENSDARG00000061162	DANRE14_49_PE13	HBG026405
ENSDARG00000062877	DANRE3_7_PE15	HBG026405
ENSDARG00000000935	DANRE12_45_PE4	HBG038575
ENSDARG00000037838	DANRE3_55_PE7	HBG038575
ENSDARG00000016465	DANRE15_27_PE3	HBG088942
ENSDARG00000000551	DANRE13_30_PE24	HBG088942
ENSDARG00000063434	DANRE14_1_PE10	HBG048156
ENSDARG00000015472	DANRE14_65_PE2	HBG048156
ENSDARG00000024204	DANRE20_37_PE12	HBG037284
ENSDARG00000037532	DANRE20_62_PE26	HBG037284
ENSDARG00000033231	DANRE2_55_PE2	HBG037284
ENSDARG00000057683	DANRE6_13_PE17	HBG037284
ENSDARG00000007207	DANRE11_3_PE5	HBG021014
ENSDARG00000003757	DANRE2_28_PE10	HBG021014
ENSDARG00000052723	DANRE3_51_PE3	HBG035458
ENSDARG00000056386	DANRE5_23_PE36	HBG035458
ENSDARG00000062756	DANRE18_20_PE8	HBG051604
ENSDARG00000062939	DANRE16_10_PE11	HBG051604
ENSDARG00000045470	DANRE4_40_PE3	HBG031791
ENSDARG00000004514	DANRE7_21_PE45	HBG031791
ENSDARG00000060529	DANRE23_49_PE7	HBG042352
ENSDARG00000044075	DANRE13_59_PE29	HBG042352
ENSDARG00000021455	DANRE10_10_PE8	HBG058967
ENSDARG00000027109	DANRE5_54_PE8	HBG058967
ENSDARG00000010565	DANRE20_23_PE2	HBG078312
ENSDARG00000023713	DANRE2_3_PE7	HBG078312
ENSDARG00000055966	DANRE11_35_PE15	HBG059271
ENSDARG00000059230	DANRE9_2_PE39	HBG059271
ENSDARG00000034616	DANRE16_38_PE6	HBG057122
ENSDARG00000059113	DANRE15_5_PE6	HBG057122
ENSDARG00000008142	DANREA1258_1_PE2	HBG002352
ENSDARG00000007603	DANRE3_75_PE11	HBG002352
ENSDARG00000045893	DANRE25_11_PE8	HBG040980
ENSDARG00000058255	DANRE18_11_PE2	HBG040980
ENSDARG00000023782	DANRE11_4_PE25	HBG020117
ENSDARG00000026865	DANRE18_8_PE17	HBG020117
ENSDARG00000037559	DANRE23_22_PE17	HBG057595
ENSDARG00000061222	DANRE11_38_PE31	HBG057595
ENSDARG00000045676	DANRE4_15_PE9	HBG084787
ENSDARG00000037961	DANRE3_42_PE47	HBG084787
ENSDARG00000002634	DANRE1_13_PE32	HBG060827
ENSDARG00000018853	DANRE16_49_PE11	HBG060827
ENSDARG00000038107	DANRE15_21_PE5	HBG082094
ENSDARG00000009789	DANRE21_40_PE1	HBG082094
ENSDARG00000062542	DANRE15_23_PE5	HBG040956
ENSDARG00000035056	DANRE14_66_PE31	HBG040956
ENSDARG00000039960	DANRE18_51_PE14	HBG050700
ENSDARG00000032603	DANRE6_44_PE1	HBG050700
ENSDARG00000060745	DANRE8_37_PE21	HBG025282
ENSDARG00000013561	DANRE6_23_PE9	HBG025282
ENSDARG00000007982	DANRE18_41_PE1	HBG087011
ENSDARG00000045300	DANRE24_25_PE31	HBG087011
ENSDARG00000013575	DANRE8_24_PE2	HBG004910
ENSDARG00000014550	DANRE10_3_PE6	HBG004910
ENSDARG00000036415	DANRE1_64_PE9	HBG077267
ENSDARG00000029955	DANRE9_12_PE8	HBG077267
ENSDARG00000030644	DANRE8_34_PE28	HBG085795
ENSDARG00000018174	DANRE11_37_PE23	HBG085795
ENSDARG00000016771	DANRE2_19_PE16	HBG058438
ENSDARG00000013240	DANRE6_33_PE17	HBG058438
ENSDARG00000018266	DANRE20_31_PE17	HBG001460
ENSDARG00000042221	DANRE20_33_PE5	HBG001460
ENSDARG00000007630	DANRE11_1_PE19	HBG070568
ENSDARG00000041665	DANRE4_11_PE1	HBG070568
ENSDARG00000043662	DANRE10_27_PE28	HBG009490
ENSDARG00000014953	DANRE20_38_PE20	HBG009490
ENSDARG00000034757	DANRE14_36_PE27	HBG060209
ENSDARG00000022472	DANRE5_16_PE26	HBG060209
ENSDARG00000044381	DANRE21_43_PE11	HBG037898
ENSDARG00000030871	DANRE18_21_PE1	HBG037898
ENSDARG00000003397	DANRE18_3_PE3	HBG025988
ENSDARG00000059914	DANRE7_52_PE8	HBG025988
ENSDARG00000007288	DANRE17_16_PE10	HBG089565
ENSDARG00000006961	DANRE2_3_PE20	HBG089565
ENSDARG00000016145	DANRE16_62_PE19	HBG057247
ENSDARG00000058257	DANRE7_12_PE21	HBG057247
ENSDARG00000043497	DANRE20_18_PE3	HBG068377
ENSDARG00000016611	DANRE20_49_PE17	HBG068377
ENSDARG00000012535	DANRENA818_1_PE1	HBG082746
ENSDARG00000033280	DANRE5_81_PE4	HBG082746
ENSDARG00000009516	DANRE11_7_PE6	HBG063292
ENSDARG00000013500	DANRE5_18_PE16	HBG063292
ENSDARG00000058444	DANRE17_11_PE9	HBG081812
ENSDARG00000020442	DANRE13_42_PE7	HBG081812
ENSDARG00000019353	DANRE14_31_PE4	HBG043059
ENSDARG00000036591	DANRE1_48_PE7	HBG043059
ENSDARG00000003835	DANRE21_14_PE14	HBG059746
ENSDARG00000042850	DANRE22_19_PE20	HBG059746
ENSDARG00000053020	DANRE10_54_PE12	HBG039372
ENSDARG00000053404	DANRE21_49_PE28	HBG039372
ENSDARG00000062830	DANRE14_9_PE3	HBG005736
ENSDARG00000010437	DANRE9_56_PE10	HBG005736
ENSDARG00000043236	DANRE10_41_PE1	HBG057019
ENSDARG00000011094	DANRE14_91_PE11	HBG057019
ENSDARG00000044301	DANRE6_31_PE8	HBG067562
ENSDARG00000023217	DANRE2_47_PE6	HBG067562
ENSDARG00000052170	DANRE6_61_PE40	HBG031029
ENSDARG00000013082	DANRE5_31_PE8	HBG031029
ENSDARG00000005513	DANRE23_22_PE28	HBG003978
ENSDARG00000012347	DANRE16_29_PE11	HBG003978
ENSDARG00000060223	DANRE5_41_PE10	HBG038524
ENSDARG00000057638	DANRE18_4_PE20	HBG038524
ENSDARG00000037962	DANRE21_53_PE28	HBG005341
ENSDARG00000043781	DANRE22_48_PE29	HBG005341
ENSDARG00000001729	DANRE17_44_PE10	HBG009326
ENSDARG00000044202	DANRE15_27_PE8	HBG009326
ENSDARG00000059775	DANRE6_50_PE26	HBG001199
ENSDARG00000063248	DANRE20_3_PE27	HBG001199
ENSDARG00000061081	DANRE19_44_PE22	HBG058903
ENSDARG00000063141	DANRE22_12_PE8	HBG058903
ENSDARG00000033707	DANRE17_39_PE27	HBG037320
ENSDARG00000019614	DANRE6_27_PE33	HBG037320
ENSDARG00000016636	DANRE17_12_PE4	HBG002491
ENSDARG00000019360	DANRE6_5_PE15	HBG002491
ENSDARG00000062193	DANRE9_26_PE3	HBG002021
ENSDARG00000062081	DANRE1_22_PE1	HBG002021
ENSDARG00000061413	DANRE13_31_PE26	HBG013333
ENSDARG00000062779	DANRE10_16_PE21	HBG013333
ENSDARG00000030239	DANRE11_47_PE33	HBG056598
ENSDARG00000011605	DANRE4_23_PE10	HBG056598
ENSDARG00000019793	DANRE2_25_PE2	HBG069140
ENSDARG00000008425	DANREA1198_1_PE1	HBG069140
ENSDARG00000045636	DANRE25_36_PE13	HBG016243
ENSDARG00000008141	DANRE6_66_PE3	HBG016243
ENSDARG00000014866	DANRE25_35_PE46	HBG020101
ENSDARG00000008884	DANRE14_65_PE10	HBG020101
ENSDARG00000035152	DANRE5_69_PE14	HBG071490
ENSDARG00000020621	DANRE5_16_PE35	HBG071490
ENSDARG00000061627	DANRENA452_1_PE5	HBG071490
ENSDARG00000063432	DANRE25_5_PE6	HBG071490
ENSDARG00000028379	DANRE6_33_PE29	HBG019847
ENSDARG00000053805	DANRE12_38_PE6	HBG019847
ENSDARG00000061974	DANRE19_30_PE7	HBG057134
ENSDARG00000061391	DANRE17_37_PE3	HBG057134
ENSDARG00000039724	DANRE4_4_PE3	HBG007593
ENSDARG00000051844	DANRE25_24_PE6	HBG007593
ENSDARG00000035186	DANRE5_63_PE3	HBG077887
ENSDARG00000061994	DANRE5_19_PE19	HBG077887
ENSDARG00000039642	DANRE14_88_PE20	HBG059847
ENSDARG00000059057	DANRE16_4_PE3	HBG059847
ENSDARG00000062840	DANRE8_9_PE36	HBG058503
ENSDARG00000032933	DANRE5_67_PE24	HBG058503
ENSDARG00000007412	DANRE18_54_PE10	HBG072011
ENSDARG00000062873	DANRE10_15_PE4	HBG072011
ENSDARG00000059374	DANRE11_3_PE15	HBG072011
ENSDARG00000036865	DANRE23_51_PE22	HBG072011
ENSDARG00000027199	DANRE1_49_PE10	HBG047594
ENSDARG00000021938	DANRE10_41_PE25	HBG047594
ENSDARG00000023527	DANRE10_3_PE5	HBG047594
ENSDARG00000045094	DANRE5_83_PE15	HBG047594
ENSDARG00000054794	DANRE8_39_PE22	HBG077271
ENSDARG00000044335	DANRE6_27_PE34	HBG077271
ENSDARG00000010771	DANRE3_56_PE19	HBG005023
ENSDARG00000053074	DANRENA662_1_PE1	HBG005023
ENSDARG00000002129	DANRE20_10_PE8	HBG092732
ENSDARG00000062929	DANRE1_8_PE30	HBG092732
ENSDARG00000017882	DANRE9_47_PE11	HBG061746
ENSDARG00000008306	DANRE22_11_PE20	HBG061746
ENSDARG00000061363	DANRE24_44_PE14	HBG001404
ENSDARG00000061145	DANRE7_33_PE20	HBG001404
ENSDARG00000036965	DANRE1_54_PE7	HBG037909
ENSDARG00000063483	DANRENA566_1_PE2	HBG037909
ENSDARG00000057610	DANRE8_18_PE13	HBG037329
ENSDARG00000037262	DANRE1_36_PE5	HBG037329
ENSDARG00000020838	DANRE17_28_PE2	HBG083976
ENSDARG00000026759	DANRE6_61_PE10	HBG083976
ENSDARG00000029928	DANRE13_31_PE6	HBG083976
ENSDARG00000016128	DANRE5_85_PE22	HBG083976
ENSDARG00000022424	DANRE4_17_PE19	HBG039543
ENSDARG00000061513	DANRE23_32_PE19	HBG039543
ENSDARG00000060306	DANRE23_53_PE19	HBG058150
ENSDARG00000029497	DANRE9_37_PE12	HBG058150
ENSDARG00000013000	DANRE4_35_PE10	HBG057443
ENSDARG00000029765	DANRE18_51_PE18	HBG057443
ENSDARG00000032997	DANREA1494_1_PE1	HBG059371
ENSDARG00000059364	DANRE19_1_PE29	HBG059371
ENSDARG00000036572	DANRE8_67_PE9	HBG058531
ENSDARG00000044688	DANRE21_18_PE10	HBG058531
ENSDARG00000002607	DANRE11_29_PE1	HBG057335
ENSDARG00000010181	DANRE17_33_PE5	HBG057335
ENSDARG00000003965	DANRE13_35_PE3	HBG019634
ENSDARG00000017615	DANRE10_18_PE16	HBG019634
ENSDARG00000062145	DANRE14_25_PE13	HBG077244
ENSDARG00000062389	DANRE13_20_PE11	HBG077244
ENSDARG00000036442	DANRE14_66_PE25	HBG077244
ENSDARG00000054028	DANRE22_46_PE6	HBG077244
ENSDARG00000061078	DANRE23_38_PE15	HBG077244
ENSDARG00000062521	DANRE19_18_PE2	HBG077244
ENSDARG00000041587	DANRE18_22_PE5	HBG009548
ENSDARG00000012718	DANRE18_24_PE14	HBG009548
ENSDARG00000017365	DANRE8_51_PE1	HBG069058
ENSDARG00000015033	DANRE21_29_PE1	HBG069058
ENSDARG00000020600	DANRE17_33_PE1	HBG046214
ENSDARG00000024940	DANRE16_43_PE4	HBG046214
ENSDARG00000005355	DANRE18_2_PE1	HBG019407
ENSDARG00000003968	DANRE11_53_PE5	HBG019407
ENSDARG00000063389	DANRE25_5_PE20	HBG087049
ENSDARG00000062043	DANRE1_22_PE11	HBG087049
ENSDARG00000063620	DANRE24_8_PE16	HBG087049
ENSDARG00000041109	DANRE4_1_PE3	HBG087049
ENSDARG00000036118	DANRE14_86_PE1	HBG023021
ENSDARG00000007999	DANRE1_54_PE1	HBG023021
ENSDARG00000003680	DANRE19_37_PE4	HBG059956
ENSDARG00000059898	DANRE6_46_PE7	HBG059956
ENSDARG00000060243	DANRE_3731_1_PE4	HBG008636
ENSDARG00000062064	DANRE14_27_PE3	HBG008636
ENSDARG00000063201	DANRE9_10_PE18	HBG096423
ENSDARG00000063478	DANRE18_7_PE10	HBG096423
ENSDARG00000029071	DANRE20_60_PE1	HBG076148
ENSDARG00000006990	DANRE8_61_PE11	HBG076148
ENSDARG00000062949	DANRE25_11_PE23	HBG023725
ENSDARG00000059646	DANRE8_66_PE10	HBG023725
ENSDARG00000043873	DANRE17_14_PE11	HBG023082
ENSDARG00000033076	DANRE13_58_PE14	HBG023082
ENSDARG00000027832	DANRE8_23_PE3	HBG059137
ENSDARG00000033811	DANRE16_33_PE2	HBG059137
ENSDARG00000052690	DANRE5_59_PE4	HBG058777
ENSDARG00000020761	DANRE11_51_PE4	HBG058777
ENSDARG00000060622	DANRE2_38_PE2	HBG032219
ENSDARG00000063706	DANRE18_1_PE28	HBG032219
ENSDARG00000017143	DANRENA909_1_PE2	HBG026123
ENSDARG00000008380	DANRE7_47_PE8	HBG026123
ENSDARG00000044375	DANRE21_43_PE3	HBG094956
ENSDARG00000006206	DANRE21_45_PE12	HBG094956
ENSDARG00000063592	DANRE19_4_PE24	HBG086723
ENSDARG00000006978	DANRE9_4_PE29	HBG086723
ENSDARG00000052408	DANRE20_59_PE12	HBG019472
ENSDARG00000060040	DANREA1638_1_PE1	HBG019472
ENSDARG00000062236	DANRE25_21_PE4	HBG078788
ENSDARG00000011170	DANRE20_7_PE16	HBG078788
ENSDARG00000025983	DANRE20_4_PE9	HBG020256
ENSDARG00000043064	DANRE24_43_PE30	HBG020256
ENSDARG00000032039	DANRE5_8_PE17	HBG046171
ENSDARG00000057432	DANRE14_18_PE17	HBG046171
ENSDARG00000044980	DANRE19_31_PE4	HBG005877
ENSDARG00000042030	DANRE16_56_PE38	HBG005877
ENSDARG00000023190	DANRE15_6_PE4	HBG005877
ENSDARG00000052641	DANRE1_59_PE20	HBG005877
ENSDARG00000000241	DANRE9_40_PE15	HBG023449
ENSDARG00000056750	DANRE16_23_PE7	HBG023449
ENSDARG00000037879	DANRE3_50_PE8	HBG064671
ENSDARG00000019746	DANRE12_1_PE33	HBG064671
ENSDARG00000027724	DANRE15_46_PE2	HBG006448
ENSDARG00000062696	DANRE9_18_PE10	HBG006448
ENSDARG00000059342	DANRE11_4_PE6	HBG056406
ENSDARG00000001909	DANRE24_15_PE14	HBG056406
ENSDARG00000040851	DANRE13_11_PE41	HBG052336
ENSDARG00000005921	DANRE17_49_PE2	HBG052336
ENSDARG00000045567	DANRE21_11_PE3	HBG000302
ENSDARG00000042133	DANRE20_36_PE19	HBG000302
ENSDARG00000034375	DANRE4_13_PE7	HBG056254
ENSDARG00000043011	DANRE20_28_PE31	HBG056254
ENSDARG00000007971	DANRE19_9_PE9	HBG032291
ENSDARG00000040494	DANREA2545_1_PE1	HBG032291
ENSDARG00000046116	DANRE18_2_PE2	HBG057413
ENSDARG00000040456	DANRE16_2_PE12	HBG057413
ENSDARG00000016730	DANRE22_28_PE9	HBG025137
ENSDARG00000035399	DANRE5_37_PE4	HBG025137
ENSDARG00000029189	DANRE15_7_PE7	HBG061448
ENSDARG00000012007	DANRE23_27_PE13	HBG061448
ENSDARG00000016231	DANRE4_3_PE8	HBG005162
ENSDARG00000044972	DANRE8_5_PE25	HBG005162
ENSDARG00000062056	DANRE21_23_PE16	HBG057652
ENSDARG00000052370	DANRE1_64_PE14	HBG057652
ENSDARG00000053956	DANRE5_39_PE42	HBG001319
ENSDARG00000030490	DANRE17_49_PE19	HBG001319
ENSDARG00000021383	DANRE9_55_PE4	HBG019353
ENSDARG00000020952	DANRE5_23_PE6	HBG019353
ENSDARG00000037210	DANRE14_33_PE17	HBG086596
ENSDARG00000034086	DANRE6_50_PE28	HBG086596
ENSDARG00000014652	DANRE15_42_PE5	HBG075990
ENSDARG00000061901	DANRE5_19_PE47	HBG075990
ENSDARG00000060808	DANRE15_47_PE5	HBG048883
ENSDARG00000059915	DANRE8_58_PE10	HBG048883
ENSDARG00000036869	DANRE23_51_PE20	HBG041942
ENSDARG00000045353	DANRE24_21_PE1	HBG041942
ENSDARG00000005453	DANRE4_48_PE6	HBG089918
ENSDARG00000062356	DANRE11_23_PE9	HBG089918
ENSDARG00000013626	DANREA1189_1_PE1	HBG045358
ENSDARG00000020596	DANRE2_7_PE7	HBG045358
ENSDARG00000059281	DANRE24_12_PE6	HBG060116
ENSDARG00000044487	DANRE24_39_PE15	HBG060116
ENSDARG00000006487	DANRE7_45_PE1	HBG084781
ENSDARG00000056448	DANRE15_31_PE13	HBG084781
ENSDARG00000026988	DANRE8_3_PE22	HBG024626
ENSDARG00000045510	DANRE4_28_PE5	HBG024626
ENSDARG00000024160	DANRENA914_1_PE1	HBG035293
ENSDARG00000027992	DANRE9_16_PE14	HBG035293
ENSDARG00000055912	DANRE6_27_PE27	HBG002382
ENSDARG00000055917	DANRE6_27_PE26	HBG002382
ENSDARG00000030972	DANRE1_71_PE25	HBG059749
ENSDARG00000051762	DANRE25_34_PE41	HBG059749
ENSDARG00000003520	DANRE7_53_PE14	HBG043631
ENSDARG00000038237	DANRE17_23_PE23	HBG043631
ENSDARG00000022456	DANRE23_25_PE25	HBG067598
ENSDARG00000013750	DANRE6_32_PE60	HBG067598
ENSDARG00000022399	DANRE5_32_PE17	HBG001357
ENSDARG00000042033	DANRE20_36_PE44	HBG001357
ENSDARG00000024047	DANRE11_9_PE2	HBG004646
ENSDARG00000041562	DANREA1124_1_PE1	HBG004646
ENSDARG00000044182	DANRE6_40_PE7	HBG026403
ENSDARG00000026801	DANRE24_20_PE5	HBG026403
ENSDARG00000057212	DANRE17_21_PE23	HBG016104
ENSDARG00000057353	DANRE7_17_PE2	HBG016104
ENSDARG00000039335	DANRE14_60_PE8	HBG057905
ENSDARG00000044514	DANRE21_30_PE27	HBG057905
ENSDARG00000038113	DANRE23_41_PE15	HBG054810
ENSDARG00000060755	DANRE19_50_PE6	HBG054810
ENSDARG00000060221	DANRE13_49_PE19	HBG078202
ENSDARG00000063634	DANRE22_2_PE5	HBG078202
ENSDARG00000053656	DANRE19_50_PE2	HBG060814
ENSDARG00000039076	DANRE16_5_PE1	HBG060814
ENSDARG00000007802	DANRE11_31_PE20	HBG049875
ENSDARG00000019205	DANRE18_16_PE2	HBG049875
ENSDARG00000005301	DANRE8_35_PE29	HBG078888
ENSDARG00000045638	DANRE25_29_PE2	HBG078888
ENSDARG00000019969	DANRE12_11_PE9	HBG003982
ENSDARG00000019004	DANRE22_9_PE4	HBG003982
ENSDARG00000038585	DANRE7_11_PE10	HBG090161
ENSDARG00000015835	DANRE23_43_PE18	HBG090161
ENSDARG00000044935	DANRE11_15_PE20	HBG069033
ENSDARG00000018351	DANRE5_1_PE14	HBG069033
ENSDARG00000045886	DANRE4_2_PE21	HBG045936
ENSDARG00000018149	DANRE4_2_PE18	HBG045936
ENSDARG00000062932	DANRE24_24_PE14	HBG018715
ENSDARG00000045343	DANRE20_61_PE2	HBG018715
ENSDARG00000014916	DANRE9_23_PE18	HBG024793
ENSDARG00000030588	DANRE20_45_PE13	HBG024793
ENSDARG00000013020	DANRE17_48_PE2	HBG042419
ENSDARG00000031015	DANRE24_40_PE10	HBG042419
ENSDARG00000042946	DANRE20_29_PE22	HBG058767
ENSDARG00000012990	DANRE5_3_PE1	HBG058767
ENSDARG00000002571	DANRE18_41_PE14	HBG055250
ENSDARG00000062482	DANRE1_13_PE28	HBG055250
ENSDARG00000038559	DANRE24_42_PE16	HBG085944
ENSDARG00000054058	DANRE6_33_PE6	HBG085944
ENSDARG00000057227	DANRE19_19_PE23	HBG037474
ENSDARG00000059529	DANRE7_75_PE9	HBG037474
ENSDARG00000019233	DANRE10_7_PE19	HBG044407
ENSDARG00000013776	DANRE11_9_PE3	HBG044407
ENSDARG00000062297	DANRE8_16_PE26	HBG036123
ENSDARG00000059824	DANRE6_49_PE21	HBG036123
ENSDARG00000040924	DANRE7_62_PE5	HBG080486
ENSDARG00000022288	DANRE16_65_PE7	HBG080486
ENSDARG00000019253	DANRE20_18_PE10	HBG061658
ENSDARG00000041848	DANRE8_48_PE14	HBG061658
ENSDARG00000019941	DANRE11_50_PE8	HBG056611
ENSDARG00000016769	DANRE10_7_PE18	HBG056611
ENSDARG00000059900	DANRE1_64_PE20	HBG006170
ENSDARG00000062192	DANRE5_17_PE34	HBG006170
ENSDARG00000029248	DANRE2_7_PE6	HBG021245
ENSDARG00000026489	DANRE1_66_PE19	HBG021245
ENSDARG00000007279	DANRE21_47_PE9	HBG068458
ENSDARG00000039726	DANRE13_11_PE6	HBG068458
ENSDARG00000054789	DANRE16_40_PE13	HBG038171
ENSDARG00000033026	DANRE18_41_PE17	HBG038171
ENSDARG00000062634	DANRE19_16_PE7	HBG076802
ENSDARG00000062574	DANRE3_14_PE2	HBG076802
ENSDARG00000014770	DANRE6_35_PE3	HBG031193
ENSDARG00000063178	DANRE8_5_PE8	HBG031193
ENSDARG00000059712	DANRE6_53_PE6	HBG033458
ENSDARG00000033993	DANRE6_56_PE30	HBG033458
ENSDARG00000023952	DANRE20_21_PE4	HBG077810
ENSDARG00000022454	DANRE17_2_PE21	HBG077810
ENSDARG00000063078	DANRE13_9_PE8	HBG026469
ENSDARG00000063475	DANRE15_7_PE44	HBG026469
ENSDARG00000054864	DANRE18_48_PE10	HBG057100
ENSDARG00000004148	DANRE15_49_PE1	HBG057100
ENSDARG00000016160	DANRE19_35_PE2	HBG019401
ENSDARG00000061301	DANRE7_32_PE9	HBG019401
ENSDARG00000032202	DANRE10_2_PE5	HBG025424
ENSDARG00000003391	DANRE14_38_PE3	HBG025424
ENSDARG00000020364	DANRE5_36_PE10	HBG022821
ENSDARG00000021991	DANRE13_30_PE36	HBG022821
ENSDARG00000062114	DANRE19_23_PE25	HBG021933
ENSDARG00000060071	DANRE7_47_PE2	HBG021933
ENSDARG00000018890	DANRE18_36_PE11	HBG020301
ENSDARG00000039424	DANRE1_63_PE14	HBG020301
ENSDARG00000059792	DANRE7_59_PE28	HBG095248
ENSDARG00000060567	DANRE9_50_PE4	HBG095248
ENSDARG00000054926	DANRE23_39_PE6	HBG089295
ENSDARG00000020957	DANRE2_2_PE19	HBG089295
ENSDARG00000009796	DANRE13_19_PE15	HBG010028
ENSDARG00000032181	DANRE7_42_PE2	HBG010028
ENSDARG00000062164	DANRE13_24_PE6	HBG056747
ENSDARG00000006420	DANRE13_14_PE5	HBG056747
ENSDARG00000009613	DANRE12_38_PE5	HBG007666
ENSDARG00000060317	DANRE21_49_PE22	HBG007666
ENSDARG00000055546	DANRE7_27_PE8	HBG093838
ENSDARG00000063696	DANRE9_2_PE4	HBG093838
ENSDARG00000026499	DANRE10_35_PE20	HBG024713
ENSDARG00000005786	DANRE5_8_PE6	HBG024713
ENSDARG00000013694	DANRE10_41_PE2	HBG022233
ENSDARG00000045518	DANRE4_24_PE14	HBG022233
ENSDARG00000031382	DANRE14_24_PE16	HBG025077
ENSDARG00000004160	DANRE12_9_PE1	HBG025077
ENSDARG00000042965	DANRE11_9_PE7	HBG025077
ENSDARG00000052661	DANRE12_56_PE24	HBG025077
ENSDARG00000062767	DANRE2_12_PE14	HBG037270
ENSDARG00000063157	DANRE18_10_PE16	HBG037270
ENSDARG00000010601	DANRE7_37_PE13	HBG059607
ENSDARG00000059817	DANRE5_54_PE13	HBG059607
ENSDARG00000046053	DANRE21_55_PE2	HBG074942
ENSDARG00000046054	DANRE21_55_PE1	HBG074942
ENSDARG00000045414	DANRE24_12_PE2	HBG056003
ENSDARG00000057365	DANRE8_21_PE20	HBG056003
ENSDARG00000039517	DANRE2_1_PE27	HBG044487
ENSDARG00000039516	DANRE2_1_PE26	HBG044487
ENSDARG00000000503	DANRE19_6_PE1	HBG074703
ENSDARG00000058994	DANRE15_5_PE29	HBG074703
ENSDARG00000044605	DANRE16_8_PE16	HBG074703
ENSDARG00000034447	DANRE20_55_PE20	HBG074703
ENSDARG00000040453	DANRE9_19_PE33	HBG019962
ENSDARG00000005425	DANRE15_54_PE10	HBG019962
ENSDARG00000002240	DANRE23_42_PE21	HBG018885
ENSDARG00000000656	DANRE19_8_PE16	HBG018885
ENSDARG00000060853	DANRE9_44_PE8	HBG024375
ENSDARG00000063463	DANRE11_4_PE2	HBG024375
ENSDARG00000020252	DANRE7_86_PE24	HBG000623
ENSDARG00000059381	DANRE22_1_PE3	HBG000623
ENSDARG00000005891	DANRE4_10_PE19	HBG005721
ENSDARG00000051925	DANRE25_16_PE2	HBG005721
ENSDARG00000029692	DANRE5_52_PE7	HBG050068
ENSDARG00000007926	DANRE20_28_PE10	HBG050068
ENSDARG00000061344	DANRE16_31_PE6	HBG009168
ENSDARG00000058571	DANRE18_9_PE23	HBG009168
ENSDARG00000056984	DANRE14_24_PE39	HBG023192
ENSDARG00000062605	DANRE8_14_PE1	HBG023192
ENSDARG00000031198	DANRE25_7_PE1	HBG000948
ENSDARG00000042045	DANRE22_27_PE8	HBG000948
ENSDARG00000015392	DANRE7_11_PE5	HBG059103
ENSDARG00000059455	DANRE5_79_PE1	HBG059103
ENSDARG00000059603	DANRE3_55_PE13	HBG086061
ENSDARG00000052666	DANRE3_52_PE17	HBG086061
ENSDARG00000002187	DANRE15_12_PE8	HBG022620
ENSDARG00000001972	DANRE10_49_PE17	HBG022620
ENSDARG00000053119	DANRE20_49_PE2	HBG025657
ENSDARG00000010130	DANRE16_5_PE7	HBG025657
ENSDARG00000061902	DANRE14_31_PE6	HBG053785
ENSDARG00000039661	DANRE15_52_PE2	HBG053785
ENSDARG00000020038	DANRENA603_1_PE6	HBG050587
ENSDARG00000057316	DANRE3_17_PE6	HBG050587

## Sheet: 2R_sing
Ensembl_gene_id	Homolens_gene_id	Homolens_family_id
ENSDARG00000026089	DANRE18_33_PE8	HBG000098
ENSDARG00000005034	DANRE15_46_PE13	HBG037461
ENSDARG00000023988	DANRE14_88_PE11	HBG000902
ENSDARG00000000861	DANRE7_51_PE4	HBG020377
ENSDARG00000014005	DANRE12_1_PE30	HBG021537
ENSDARG00000003087	DANRE22_23_PE16	HBG030991
ENSDARG00000057272	DANRE14_23_PE4	HBG000035
ENSDARG00000055743	DANRE3_26_PE2	HBG076557
ENSDARG00000036060	DANRE7_33_PE29	HBG008807
ENSDARG00000008155	DANRE21_24_PE32	HBG003078
ENSDARG00000044948	DANREA1638_1_PE3	HBG022328
ENSDARG00000011272	DANRE6_32_PE47	HBG069260
ENSDARG00000007526	DANRE7_18_PE24	HBG044536
ENSDARG00000015881	DANRE8_11_PE2	HBG047384
ENSDARG00000018496	DANRE9_25_PE18	HBG044469
ENSDARG00000061185	DANRE3_27_PE13	HBG005809
ENSDARG00000036076	DANRE7_47_PE1	HBG021075
ENSDARG00000061761	DANRE18_38_PE10	HBG065739
ENSDARG00000042877	DANRE20_39_PE16	HBG026369
ENSDARG00000059457	DANRE7_82_PE20	HBG047887
ENSDARG00000025889	DANRE2_3_PE4	HBG009595
ENSDARG00000060494	DANRE17_51_PE2	HBG031768
ENSDARG00000038114	DANRE1_13_PE14	HBG006721
ENSDARG00000061318	DANRE19_42_PE3	HBG057517
ENSDARG00000035149	DANRE5_69_PE17	HBG059582
ENSDARG00000061472	DANRE7_31_PE16	HBG044296
ENSDARG00000006766	DANRE4_23_PE1	HBG024673
ENSDARG00000014311	DANRE11_1_PE6	HBG081899
ENSDARG00000009001	DANRE20_43_PE3	HBG004247
ENSDARG00000061024	DANREA1258_1_PE4	HBG055707
ENSDARG00000027016	DANRE13_8_PE3	HBG003999
ENSDARG00000063341	DANRE2_3_PE27	HBG078346
ENSDARG00000011931	DANRE22_18_PE1	HBG025661
ENSDARG00000027046	DANRE20_36_PE24	HBG020698
ENSDARG00000043986	DANRE25_37_PE23	HBG060192
ENSDARG00000054259	DANRE18_56_PE9	HBG050677
ENSDARG00000038207	DANRE22_3_PE10	HBG001020
ENSDARG00000025576	DANRE4_10_PE16	HBG006838
ENSDARG00000016655	DANRE24_4_PE14	HBG058245
ENSDARG00000006818	DANRE2_26_PE14	HBG019257
ENSDARG00000063356	DANRE10_7_PE16	HBG025272
ENSDARG00000053554	DANRE7_36_PE16	HBG051045
ENSDARG00000010918	DANRE3_77_PE20	HBG002250
ENSDARG00000000651	DANRE9_40_PE10	HBG034038
ENSDARG00000017272	DANRE17_11_PE8	HBG026549
ENSDARG00000062083	DANRE5_18_PE18	HBG021930
ENSDARG00000063645	DANRE19_3_PE10	HBG082636
ENSDARG00000039279	DANRE13_41_PE22	HBG022036
ENSDARG00000038834	DANRE14_86_PE5	HBG002526
ENSDARG00000031388	DANRE6_49_PE12	HBG001433
ENSDARG00000063429	DANRE2_3_PE1	HBG001176
ENSDARG00000031261	DANRE8_14_PE7	HBG003242
ENSDARG00000011555	DANRE5_76_PE39	HBG038442
ENSDARG00000004161	DANRE7_3_PE13	HBG004006
ENSDARG00000062414	DANRE25_17_PE13	HBG048145
ENSDARG00000043105	DANRE3_59_PE7	HBG007665
ENSDARG00000002487	DANRE12_5_PE24	HBG034886
ENSDARG00000000729	DANRE19_8_PE7	HBG070932
ENSDARG00000056557	DANRE7_23_PE5	HBG000426
ENSDARG00000040666	DANRE9_37_PE10	HBG050081
ENSDARG00000007531	DANRE10_44_PE12	HBG045013
ENSDARG00000015620	DANRE25_28_PE15	HBG056322
ENSDARG00000055899	DANRE23_30_PE17	HBG038494
ENSDARG00000041376	DANRE8_59_PE14	HBG059196
ENSDARG00000040584	DANRE9_16_PE40	HBG004232
ENSDARG00000019038	DANRE3_41_PE17	HBG005304
ENSDARG00000052866	DANRE1_55_PE7	HBG049008
ENSDARG00000000853	DANRE22_1_PE26	HBG012073
ENSDARG00000002402	DANRE6_8_PE39	HBG008918
ENSDARG00000059658	DANRE5_63_PE6	HBG060027
ENSDARG00000043417	DANRE17_61_PE4	HBG001957
ENSDARG00000030484	DANRE5_57_PE1	HBG052097
ENSDARG00000026198	DANRE10_2_PE9	HBG038198
ENSDARG00000062258	DANRE9_25_PE7	HBG021826
ENSDARG00000004171	DANRE16_12_PE14	HBG007686
ENSDARG00000062951	DANRE18_17_PE20	HBG019341
ENSDARG00000063003	DANRE1_8_PE18	HBG047773
ENSDARG00000002613	DANRE19_21_PE2	HBG024283
ENSDARG00000011521	DANRE8_38_PE4	HBG010019
ENSDARG00000012194	DANRE2_3_PE26	HBG004827
ENSDARG00000037958	DANRE3_42_PE48	HBG055031
ENSDARG00000038789	DANRE2_31_PE6	HBG063638
ENSDARG00000038664	DANRE17_3_PE27	HBG004903
ENSDARG00000054893	DANRE15_42_PE13	HBG025621
ENSDARG00000062904	DANRE5_5_PE21	HBG000319
ENSDARG00000039365	DANRE13_37_PE15	HBG008260
ENSDARG00000026862	DANRE7_43_PE1	HBG063288
ENSDARG00000039513	DANRE2_1_PE25	HBG003881
ENSDARG00000012982	DANRE15_43_PE3	HBG003092
ENSDARG00000026561	DANRE17_5_PE1	HBG001716
ENSDARG00000059722	DANRE5_57_PE13	HBG045849
ENSDARG00000029729	DANRE9_29_PE9	HBG020027
ENSDARG00000009350	DANRE6_5_PE8	HBG001649
ENSDARG00000063517	DANRE25_4_PE4	HBG027173
ENSDARG00000020050	DANRENA195_1_PE1	HBG075954
ENSDARG00000063668	DANRE19_2_PE22	HBG038921
ENSDARG00000043388	DANRE20_21_PE20	HBG049275
ENSDARG00000012039	DANRE6_6_PE6	HBG006927
ENSDARG00000062280	DANRE11_25_PE12	HBG025531
ENSDARG00000035978	DANRE7_50_PE1	HBG008606
ENSDARG00000024654	DANRE4_47_PE17	HBG004661
ENSDARG00000003841	DANRE25_17_PE19	HBG066276
ENSDARG00000027612	DANRE19_49_PE12	HBG078288
ENSDARG00000042674	DANRE13_59_PE7	HBG002172
ENSDARG00000061302	DANRE24_44_PE34	HBG000180
ENSDARG00000017119	DANRE1_21_PE12	HBG002087
ENSDARG00000038879	DANRE15_6_PE7	HBG038259
ENSDARG00000060392	DANRE10_50_PE14	HBG007708
ENSDARG00000060101	DANRE17_61_PE6	HBG049884
ENSDARG00000053652	DANRE16_51_PE6	HBG003488
ENSDARG00000040803	DANRE25_34_PE40	HBG030278
ENSDARG00000062702	DANRE22_15_PE27	HBG026276
ENSDARG00000039078	DANRE16_4_PE22	HBG057226
ENSDARG00000059459	DANRE5_78_PE8	HBG019727
ENSDARG00000059177	DANRE11_6_PE9	HBG021357
ENSDARG00000010657	DANRE25_1_PE22	HBG024409
ENSDARG00000000142	DANRE10_13_PE13	HBG052794
ENSDARG00000061348	DANRE25_35_PE6	HBG002333
ENSDARG00000062760	DANRENA812_1_PE5	HBG059729
ENSDARG00000033586	DANREA1577_1_PE1	HBG004356
ENSDARG00000003263	DANRE7_53_PE34	HBG021118
ENSDARG00000042996	DANRE21_7_PE34	HBG017370
ENSDARG00000016889	DANRE10_48_PE5	HBG024923
ENSDARG00000008890	DANRE11_6_PE2	HBG029717
ENSDARG00000018847	DANRE4_48_PE3	HBG015277
ENSDARG00000035608	DANRE5_13_PE8	HBG002089
ENSDARG00000030153	DANRE4_20_PE21	HBG024475
ENSDARG00000040064	DANRE9_27_PE15	HBG061118
ENSDARG00000008461	DANREA1487_1_PE2	HBG077905
ENSDARG00000004059	DANRE25_33_PE32	HBG010199
ENSDARG00000042933	DANREA1178_1_PE3	HBG025931
ENSDARG00000018953	DANRE8_17_PE4	HBG032634
ENSDARG00000044402	DANRE21_41_PE7	HBG061421
ENSDARG00000020041	DANRE12_14_PE13	HBG007128
ENSDARG00000011921	DANRE23_38_PE10	HBG003036
ENSDARG00000005456	DANRE7_66_PE19	HBG011650
ENSDARG00000061583	DANRE19_37_PE8	HBG037454
ENSDARG00000045092	DANRE12_33_PE40	HBG004614
ENSDARG00000016307	DANRE7_16_PE6	HBG048518
ENSDARG00000043502	DANRE8_14_PE16	HBG003115
ENSDARG00000062124	DANRE13_25_PE3	HBG020171
ENSDARG00000018810	DANRE12_25_PE8	HBG024719
ENSDARG00000004336	DANRE4_18_PE5	HBG001557
ENSDARG00000009250	DANRE16_61_PE2	HBG000776
ENSDARG00000053155	DANRE2_48_PE16	HBG004668
ENSDARG00000021899	DANRE14_32_PE7	HBG025001
ENSDARG00000040041	DANRE24_40_PE16	HBG006876
ENSDARG00000029014	DANRE6_1_PE4	HBG004097
ENSDARG00000025269	DANRE19_44_PE23	HBG057525
ENSDARG00000008224	DANRE7_52_PE4	HBG059913
ENSDARG00000033551	DANRE13_35_PE7	HBG038063
ENSDARG00000029660	DANRE14_10_PE2	HBG020448
ENSDARG00000007880	DANRE17_3_PE41	HBG007532
ENSDARG00000038564	DANRE24_42_PE21	HBG030909
ENSDARG00000040163	DANRE23_22_PE26	HBG026662
ENSDARG00000060210	DANRE2_43_PE23	HBG001379
ENSDARG00000012827	DANRE7_29_PE4	HBG004855
ENSDARG00000052778	DANRE16_63_PE1	HBG011580
ENSDARG00000020608	DANRE5_57_PE2	HBG020044
ENSDARG00000018800	DANRE13_2_PE40	HBG065148
ENSDARG00000016044	DANRE8_61_PE5	HBG001810
ENSDARG00000058652	DANRE8_10_PE10	HBG024998
ENSDARG00000063530	DANRE13_2_PE22	HBG023993
ENSDARG00000038432	DANRE20_62_PE16	HBG005045
ENSDARG00000059984	DANRE7_51_PE9	HBG027904
ENSDARG00000058828	DANRE22_7_PE3	HBG085423
ENSDARG00000022652	DANRE6_66_PE13	HBG084726
ENSDARG00000040743	DANRE9_37_PE3	HBG021678
ENSDARG00000044853	DANRE7_8_PE18	HBG059111
ENSDARG00000037079	DANRE13_1_PE26	HBG083562
ENSDARG00000018426	DANRE10_8_PE16	HBG010654
ENSDARG00000042157	DANRE20_36_PE7	HBG025529
ENSDARG00000055477	DANRE12_24_PE3	HBG002744
ENSDARG00000058610	DANRE8_10_PE22	HBG059116
ENSDARG00000060763	DANRENA440_1_PE2	HBG006364
ENSDARG00000062586	DANRE17_17_PE16	HBG051719
ENSDARG00000032237	DANRE20_60_PE19	HBG046186
ENSDARG00000045515	DANRE4_24_PE9	HBG004726
ENSDARG00000024062	DANRE25_18_PE9	HBG020611
ENSDARG00000010487	DANRE15_33_PE39	HBG001687
ENSDARG00000019222	DANRE19_8_PE39	HBG032701
ENSDARG00000044484	DANRE21_38_PE13	HBG026608
ENSDARG00000006394	DANRE15_5_PE18	HBG033404
ENSDARG00000061629	DANRE6_22_PE11	HBG001313
ENSDARG00000063404	DANRE1_2_PE32	HBG020043
ENSDARG00000003132	DANRE7_61_PE13	HBG035539
ENSDARG00000033596	DANRE25_19_PE11	HBG003330
ENSDARG00000003813	DANRE17_12_PE3	HBG002428
ENSDARG00000027984	DANRE17_53_PE19	HBG007376
ENSDARG00000021794	DANRE14_34_PE14	HBG040288
ENSDARG00000045382	DANRE25_2_PE29	HBG002049
ENSDARG00000022744	DANRE18_4_PE14	HBG029292
ENSDARG00000013472	DANRE25_12_PE35	HBG024464
ENSDARG00000059412	DANRE24_2_PE4	HBG018020
ENSDARG00000009862	DANRE10_46_PE3	HBG023124
ENSDARG00000008953	DANRE23_7_PE1	HBG001361
ENSDARG00000044766	DANRE9_8_PE2	HBG000636
ENSDARG00000052379	DANRE8_66_PE9	HBG023594
ENSDARG00000004806	DANRE16_17_PE17	HBG004211
ENSDARG00000038094	DANRE3_27_PE5	HBG058517
ENSDARG00000016706	DANRE1_4_PE7	HBG008161
ENSDARG00000018806	DANRE15_14_PE17	HBG037842
ENSDARG00000008239	DANRE17_57_PE9	HBG000479
ENSDARG00000017975	DANRE20_36_PE3	HBG037397
ENSDARG00000023396	DANRE16_8_PE14	HBG004567
ENSDARG00000003495	DANRE7_40_PE7	HBG059040
ENSDARG00000032882	DANRE22_45_PE4	HBG037966
ENSDARG00000063440	DANRE7_2_PE1	HBG006460
ENSDARG00000002303	DANRE4_2_PE45	HBG037262
ENSDARG00000004454	DANRE8_52_PE7	HBG009960
ENSDARG00000063522	DANRE25_4_PE2	HBG019386
ENSDARG00000060832	DANRE2_33_PE7	HBG016553
ENSDARG00000040455	DANRE9_47_PE7	HBG007378
ENSDARG00000004659	DANRE14_92_PE7	HBG002381
ENSDARG00000041363	DANRE16_3_PE17	HBG076749
ENSDARG00000003527	DANRE8_50_PE6	HBG050412
ENSDARG00000057702	DANRE14_16_PE27	HBG011376
ENSDARG00000042101	DANRE8_40_PE18	HBG019350
ENSDARG00000003969	DANRE18_20_PE1	HBG004836
ENSDARG00000051816	DANRE25_30_PE3	HBG009263
ENSDARG00000062385	DANRE16_17_PE18	HBG038461
ENSDARG00000053704	DANREA1630_1_PE1	HBG003339
ENSDARG00000017454	DANRE4_41_PE10	HBG024622
ENSDARG00000033134	DANRE20_3_PE18	HBG003758
ENSDARG00000060445	DANRE16_44_PE13	HBG024996
ENSDARG00000044136	DANRE17_2_PE5	HBG020664
ENSDARG00000043960	DANRE20_1_PE7	HBG000374
ENSDARG00000003564	DANRE8_24_PE30	HBG001534
ENSDARG00000029114	DANRE16_56_PE29	HBG008909
ENSDARG00000056886	DANRE9_23_PE8	HBG021752
ENSDARG00000021022	DANRE2_45_PE20	HBG003052
ENSDARG00000038075	DANRE6_59_PE15	HBG085168
ENSDARG00000016041	DANRE1_2_PE38	HBG002273
ENSDARG00000018073	DANRE15_19_PE9	HBG021676
ENSDARG00000041830	DANRE9_19_PE1	HBG000250
ENSDARG00000006145	DANRE25_9_PE15	HBG002977
ENSDARG00000044572	DANRE13_64_PE6	HBG046249
ENSDARG00000060785	DANRE13_39_PE19	HBG043517
ENSDARG00000063476	DANRE11_3_PE45	HBG003890
ENSDARG00000005832	DANREA2217_1_PE2	HBG004088
ENSDARG00000011055	DANRE13_2_PE45	HBG000631
ENSDARG00000037633	DANRE16_56_PE28	HBG059731
ENSDARG00000018902	DANRE5_8_PE12	HBG006592
ENSDARG00000060252	DANRE1_54_PE11	HBG018253
ENSDARG00000017617	DANRE6_23_PE11	HBG058873
ENSDARG00000062016	DANRE10_27_PE23	HBG005935
ENSDARG00000023866	DANRE13_10_PE9	HBG000219
ENSDARG00000062451	DANRE15_27_PE7	HBG009287
ENSDARG00000057011	DANRE23_22_PE13	HBG004307
ENSDARG00000063629	DANRE11_2_PE2	HBG014930
ENSDARG00000060288	DANRE23_54_PE5	HBG005369
ENSDARG00000015997	DANRE23_36_PE12	HBG030762
ENSDARG00000016753	DANRE11_26_PE32	HBG000341
ENSDARG00000015676	DANRE15_5_PE34	HBG050504
ENSDARG00000039136	DANRE13_47_PE9	HBG060651
ENSDARG00000014139	DANRE14_1_PE14	HBG005315
ENSDARG00000033945	DANREA1369_1_PE1	HBG059365
ENSDARG00000063611	DANRE11_2_PE14	HBG007336
ENSDARG00000014004	DANRE20_21_PE21	HBG045596
ENSDARG00000027836	DANRE16_46_PE21	HBG001043
ENSDARG00000043260	DANRE24_42_PE29	HBG010884
ENSDARG00000005284	DANRE12_51_PE6	HBG022834
ENSDARG00000008502	DANRE13_2_PE1	HBG027779
ENSDARG00000054829	DANRE7_31_PE20	HBG010046
ENSDARG00000040072	DANRE3_38_PE15	HBG002187
ENSDARG00000063379	DANRE22_7_PE9	HBG013295
ENSDARG00000035005	DANRE13_2_PE7	HBG001735
ENSDARG00000032005	DANRE6_4_PE26	HBG024423
ENSDARG00000019547	DANRE9_1_PE38	HBG024384
ENSDARG00000045874	DANRE4_2_PE33	HBG009714
ENSDARG00000053452	DANRE8_52_PE9	HBG059866
ENSDARG00000032627	DANRE4_25_PE18	HBG007026
ENSDARG00000042508	DANRE9_3_PE12	HBG054937
ENSDARG00000023858	DANRE6_32_PE42	HBG056210
ENSDARG00000022664	DANRE20_53_PE39	HBG057822
ENSDARG00000020279	DANRE6_23_PE10	HBG048863
ENSDARG00000042615	DANRE18_4_PE2	HBG029824
ENSDARG00000000540	DANRE9_40_PE6	HBG001798
ENSDARG00000059209	DANRE9_3_PE2	HBG004804
ENSDARG00000062181	DANRE25_21_PE21	HBG024166
ENSDARG00000030508	DANRE3_1_PE22	HBG025892
ENSDARG00000011026	DANRE14_65_PE6	HBG081973
ENSDARG00000045402	DANRE24_18_PE17	HBG021760
ENSDARG00000042995	DANRE10_2_PE15	HBG051267
ENSDARG00000044567	DANRE21_29_PE7	HBG031682
ENSDARG00000029307	DANRE5_68_PE3	HBG058806
ENSDARG00000019404	DANRE22_29_PE1	HBG038882
ENSDARG00000059657	DANRE5_63_PE7	HBG055525
ENSDARG00000060987	DANRE25_38_PE13	HBG033515
ENSDARG00000008064	DANRE6_62_PE18	HBG050484
ENSDARG00000060891	DANRE9_43_PE20	HBG020941
ENSDARG00000060323	DANRE17_55_PE6	HBG000784
ENSDARG00000043666	DANRE8_5_PE6	HBG032851
ENSDARG00000055563	DANRE12_23_PE23	HBG003221
ENSDARG00000013434	DANRE5_81_PE10	HBG001822
ENSDARG00000019581	DANRE1_38_PE19	HBG000566
ENSDARG00000010905	DANRE20_17_PE18	HBG004520
ENSDARG00000037182	DANRE5_1_PE8	HBG045940
ENSDARG00000061712	DANRE9_32_PE28	HBG023828
ENSDARG00000007657	DANRE5_61_PE4	HBG028895
ENSDARG00000031359	DANRE17_32_PE14	HBG047963
ENSDARG00000002720	DANRE5_18_PE31	HBG005416
ENSDARG00000007885	DANRE13_32_PE6	HBG037301
ENSDARG00000030897	DANRE3_51_PE9	HBG022724
ENSDARG00000037628	DANRE14_5_PE18	HBG023164
ENSDARG00000027465	DANRE17_10_PE12	HBG060997
ENSDARG00000042272	DANRE25_35_PE3	HBG038502
ENSDARG00000038000	DANRE3_44_PE23	HBG058557
ENSDARG00000059580	DANRE7_71_PE3	HBG007082
ENSDARG00000005928	DANRE13_11_PE40	HBG019683
ENSDARG00000016811	DANRE19_22_PE12	HBG002868
ENSDARG00000062558	DANRE18_21_PE20	HBG005292
ENSDARG00000022728	DANRE11_48_PE7	HBG038426
ENSDARG00000016093	DANRE24_16_PE19	HBG034441
ENSDARG00000023950	DANRE5_3_PE10	HBG059683
ENSDARG00000029187	DANRE14_90_PE5	HBG082158
ENSDARG00000039643	DANRE14_88_PE18	HBG025332
ENSDARG00000060554	DANRE20_55_PE5	HBG022339
ENSDARG00000035120	DANRE5_74_PE20	HBG015649
ENSDARG00000028345	DANRE6_61_PE5	HBG036999
ENSDARG00000043727	DANRE10_9_PE5	HBG003696
ENSDARG00000055357	DANRE18_41_PE13	HBG051916
ENSDARG00000052715	DANRE3_51_PE5	HBG020534
ENSDARG00000006040	DANRE6_9_PE21	HBG024889
ENSDARG00000028476	DANRE5_86_PE2	HBG022965
ENSDARG00000054433	DANRE5_36_PE4	HBG019158
ENSDARG00000019951	DANRE2_41_PE62	HBG005723
ENSDARG00000039980	DANRE19_48_PE4	HBG002728
ENSDARG00000026839	DANRE4_2_PE28	HBG007076
ENSDARG00000035913	DANRE19_33_PE1	HBG001989
ENSDARG00000002215	DANRE22_18_PE26	HBG075552
ENSDARG00000062288	DANRE7_21_PE36	HBG022688
ENSDARG00000018049	DANRE7_3_PE20	HBG001958
ENSDARG00000005374	DANRE7_67_PE28	HBG005393
ENSDARG00000059552	DANRE3_63_PE12	HBG067830
ENSDARG00000043542	DANRE10_28_PE9	HBG041719
ENSDARG00000007374	DANRE2_26_PE19	HBG050132
ENSDARG00000019529	DANRE20_53_PE17	HBG056318
ENSDARG00000025593	DANRE2_60_PE21	HBG024988
ENSDARG00000061437	DANRE13_31_PE22	HBG022864
ENSDARG00000019300	DANRE20_19_PE12	HBG002106
ENSDARG00000063194	DANRE10_9_PE1	HBG011933
ENSDARG00000004576	DANRE17_53_PE10	HBG020847
ENSDARG00000041332	DANRE14_86_PE4	HBG010016
ENSDARG00000063033	DANRE1_8_PE12	HBG022701
ENSDARG00000042465	DANRE16_33_PE4	HBG003451
ENSDARG00000009868	DANRE24_20_PE2	HBG032986
ENSDARG00000038591	DANREA1924_1_PE1	HBG022244
ENSDARG00000060992	DANRE17_41_PE10	HBG028468
ENSDARG00000041991	DANRE11_40_PE7	HBG022182
ENSDARG00000021579	DANRE4_35_PE4	HBG010695
ENSDARG00000040727	DANRE14_23_PE13	HBG003907
ENSDARG00000041870	DANRE20_47_PE18	HBG000812
ENSDARG00000042728	DANRE7_63_PE5	HBG001924
ENSDARG00000027140	DANRE25_35_PE17	HBG020606
ENSDARG00000005057	DANRE8_41_PE1	HBG001690
ENSDARG00000033259	DANRE2_60_PE27	HBG075639
ENSDARG00000052553	DANRE5_64_PE7	HBG011465
ENSDARG00000054950	DANRE3_32_PE6	HBG048917
ENSDARG00000037665	DANRE14_22_PE5	HBG008756
ENSDARG00000054642	DANRE19_44_PE2	HBG057524
ENSDARG00000063126	DANRE5_2_PE11	HBG008787
ENSDARG00000045175	DANRE9_40_PE1	HBG000159
ENSDARG00000010120	DANRE8_62_PE21	HBG001378
ENSDARG00000032261	DANRE20_2_PE3	HBG005758
ENSDARG00000059911	DANRE14_91_PE10	HBG001646
ENSDARG00000060402	DANRE10_50_PE11	HBG021883
ENSDARG00000061164	DANRE6_27_PE25	HBG004579
ENSDARG00000031637	DANRE24_24_PE23	HBG005965
ENSDARG00000029252	DANRE6_1_PE14	HBG005517
ENSDARG00000059701	DANRE3_48_PE29	HBG005600
ENSDARG00000018432	DANRE16_20_PE22	HBG024550
ENSDARG00000045052	DANRE12_42_PE4	HBG038065
ENSDARG00000038543	DANRE2_54_PE17	HBG004853
ENSDARG00000018162	DANRE19_45_PE4	HBG008446
ENSDARG00000009783	DANRE9_36_PE6	HBG046526
ENSDARG00000043134	DANRE15_4_PE2	HBG038520
ENSDARG00000041338	DANRE7_71_PE15	HBG053787
ENSDARG00000055314	DANRE13_31_PE24	HBG022863
ENSDARG00000041570	DANRE1_2_PE2	HBG001762
ENSDARG00000032518	DANRE6_24_PE13	HBG005337
ENSDARG00000021812	DANRE22_6_PE17	HBG025180
ENSDARG00000061323	DANRE16_31_PE15	HBG008962
ENSDARG00000006110	DANRE15_56_PE1	HBG021739
ENSDARG00000061372	DANRENA702_1_PE2	HBG038552
ENSDARG00000028012	DANRE19_51_PE3	HBG078476
ENSDARG00000017740	DANRE20_41_PE17	HBG002838
ENSDARG00000015239	DANRE14_15_PE13	HBG004660
ENSDARG00000052374	DANRE14_89_PE2	HBG000247
ENSDARG00000017910	DANRE24_46_PE18	HBG080291
ENSDARG00000025554	DANRE11_34_PE28	HBG081376
ENSDARG00000018944	DANRE16_4_PE4	HBG022811
ENSDARG00000053917	DANRE16_48_PE11	HBG031752
ENSDARG00000035835	DANRE12_11_PE14	HBG022596
ENSDARG00000057184	DANRE2_18_PE23	HBG003972
ENSDARG00000001897	DANRE11_34_PE7	HBG001255
ENSDARG00000052747	DANRE16_63_PE18	HBG033234
ENSDARG00000063573	DANRE24_10_PE9	HBG009502
ENSDARG00000001940	DANRE2_20_PE6	HBG058384
ENSDARG00000044809	DANRE21_5_PE17	HBG019843
ENSDARG00000042188	DANRE18_13_PE6	HBG067961
ENSDARG00000009903	DANRE7_81_PE5	HBG003039
ENSDARG00000063534	DANRE4_4_PE23	HBG007546
ENSDARG00000053574	DANRE6_35_PE13	HBG047314
ENSDARG00000038359	DANRE7_74_PE5	HBG003166
ENSDARG00000042135	DANRE6_1_PE6	HBG053266
ENSDARG00000002316	DANRE13_29_PE25	HBG056777
ENSDARG00000057454	DANRE14_18_PE15	HBG049357
ENSDARG00000030830	DANRE23_36_PE2	HBG002108
ENSDARG00000010862	DANRE8_32_PE16	HBG007120
ENSDARG00000007792	DANRE18_3_PE16	HBG004454
ENSDARG00000004794	DANRE4_37_PE8	HBG024144
ENSDARG00000012409	DANRE21_31_PE4	HBG041558
ENSDARG00000021753	DANRE20_47_PE26	HBG060898
ENSDARG00000020289	DANRE2_16_PE1	HBG009357
ENSDARG00000054619	DANRE5_35_PE5	HBG038223
ENSDARG00000043720	DANRE11_25_PE17	HBG044826
ENSDARG00000059852	DANRE1_65_PE29	HBG008261
ENSDARG00000015937	DANRE5_41_PE30	HBG045214
ENSDARG00000022340	DANRE5_66_PE12	HBG001400
ENSDARG00000015930	DANRE16_56_PE42	HBG022312
ENSDARG00000035987	DANRE19_30_PE10	HBG001717
ENSDARG00000045606	DANRE25_32_PE20	HBG023694
ENSDARG00000019595	DANRE7_75_PE1	HBG023335
ENSDARG00000007130	DANRE11_46_PE7	HBG002065
ENSDARG00000030756	DANRE10_48_PE6	HBG011043
ENSDARG00000040546	DANRE1_1_PE18	HBG004539
ENSDARG00000008593	DANRE20_35_PE5	HBG078216
ENSDARG00000035570	DANRE5_23_PE32	HBG016903
ENSDARG00000020511	DANRE12_44_PE36	HBG001449
ENSDARG00000012840	DANRE5_66_PE14	HBG026417
ENSDARG00000015622	DANRE9_54_PE22	HBG016455
ENSDARG00000007549	DANRE3_43_PE56	HBG072609
ENSDARG00000033604	DANRE1_55_PE2	HBG049180
ENSDARG00000059983	DANRE16_56_PE41	HBG025502
ENSDARG00000060851	DANRE3_33_PE11	HBG036283
ENSDARG00000007169	DANRE17_33_PE4	HBG049942
ENSDARG00000032117	DANRE20_35_PE7	HBG004683
ENSDARG00000037891	DANRE3_44_PE8	HBG010568
ENSDARG00000058260	DANRE24_25_PE40	HBG021653
ENSDARG00000060249	DANRE5_41_PE1	HBG010842
ENSDARG00000031915	DANRE13_37_PE17	HBG022823
ENSDARG00000042530	DANRE18_8_PE18	HBG010080
ENSDARG00000021853	DANRE13_57_PE29	HBG014639
ENSDARG00000003189	DANRE22_46_PE21	HBG005015
ENSDARG00000059086	DANRE18_5_PE10	HBG048060
ENSDARG00000017733	DANRE11_4_PE9	HBG003598
ENSDARG00000041362	DANRE8_59_PE33	HBG015126
ENSDARG00000056138	DANRE9_30_PE11	HBG005474
ENSDARG00000054930	DANRE12_29_PE8	HBG056661
ENSDARG00000043928	DANRE17_13_PE21	HBG027147
ENSDARG00000036092	DANRE19_21_PE9	HBG042062
ENSDARG00000009257	DANRE_NA69_1_PE1	HBG002197
ENSDARG00000006686	DANRE5_56_PE9	HBG021931
ENSDARG00000060773	DANRE12_42_PE3	HBG022824
ENSDARG00000056639	DANRE18_26_PE18	HBG013192
ENSDARG00000028475	DANRE20_53_PE19	HBG001177
ENSDARG00000032311	DANRE15_55_PE14	HBG001516
ENSDARG00000063161	DANRE10_9_PE9	HBG001601
ENSDARG00000013732	DANRE20_40_PE1	HBG038785
ENSDARG00000055566	DANRE24_46_PE13	HBG046100
ENSDARG00000042071	DANRE10_49_PE38	HBG038335
ENSDARG00000010445	DANRE18_16_PE13	HBG068792
ENSDARG00000033481	DANRENA263_1_PE1	HBG022500
ENSDARG00000039667	DANRE21_22_PE24	HBG044468
ENSDARG00000041503	DANRE9_21_PE4	HBG001564
ENSDARG00000032704	DANRE17_2_PE9	HBG004866
ENSDARG00000028894	DANRE23_14_PE4	HBG048136
ENSDARG00000033361	DANRE21_30_PE29	HBG005285
ENSDARG00000054963	DANRE3_32_PE5	HBG005406
ENSDARG00000032750	DANRE3_7_PE8	HBG004993
ENSDARG00000025220	DANRE10_15_PE9	HBG016356
ENSDARG00000004173	DANRE2_41_PE66	HBG010024
ENSDARG00000004343	DANRE19_23_PE4	HBG083312
ENSDARG00000059046	DANRE21_3_PE25	HBG057918
ENSDARG00000060380	DANRE17_53_PE23	HBG005698
ENSDARG00000020473	DANRE7_61_PE20	HBG032176
ENSDARG00000003641	DANRE9_26_PE16	HBG059258
ENSDARG00000039851	DANRE16_62_PE4	HBG001440
ENSDARG00000061998	DANRE10_27_PE27	HBG052655
ENSDARG00000063489	DANRE11_3_PE41	HBG008379
ENSDARG00000040678	DANRE9_37_PE16	HBG002555
ENSDARG00000002798	DANRE18_5_PE12	HBG003315
ENSDARG00000007278	DANRE11_7_PE22	HBG038264
ENSDARG00000056258	DANRE3_22_PE1	HBG018811
ENSDARG00000019834	DANRE17_8_PE20	HBG002224
ENSDARG00000031098	DANRE15_11_PE21	HBG021186
ENSDARG00000019280	DANRE21_47_PE5	HBG001781
ENSDARG00000051889	DANRE7_75_PE17	HBG001447
ENSDARG00000006963	DANRE11_7_PE14	HBG003312
ENSDARG00000035253	DANRE5_54_PE6	HBG053925
ENSDARG00000046024	DANRE8_10_PE19	HBG063515
ENSDARG00000015385	DANRE7_46_PE18	HBG032846
ENSDARG00000005179	DANRE17_49_PE27	HBG044778
ENSDARG00000059887	DANRE5_53_PE9	HBG044994
ENSDARG00000002304	DANRE18_31_PE4	HBG013959
ENSDARG00000010948	DANRE17_31_PE6	HBG038057
ENSDARG00000017049	DANRE3_23_PE7	HBG007167
ENSDARG00000045428	DANRE7_37_PE19	HBG026120
ENSDARG00000041533	DANRE22_32_PE7	HBG027760
ENSDARG00000018918	DANRE5_23_PE14	HBG048922
ENSDARG00000003840	DANRE12_16_PE6	HBG050905
ENSDARG00000035434	DANRE5_31_PE24	HBG053462
ENSDARG00000004130	DANRE5_19_PE28	HBG001790
ENSDARG00000061124	DANRE18_48_PE28	HBG001320
ENSDARG00000045017	DANRE11_2_PE7	HBG013127
ENSDARG00000029051	DANRE10_23_PE3	HBG021630
ENSDARG00000060398	DANRE6_33_PE13	HBG030950
ENSDARG00000016485	DANRE2_6_PE1	HBG003014
ENSDARG00000051851	DANRE7_78_PE17	HBG050359
ENSDARG00000038863	DANRE17_52_PE1	HBG057352
ENSDARG00000004470	DANRE3_56_PE1	HBG008120
ENSDARG00000045025	DANRE11_1_PE13	HBG005155
ENSDARG00000061723	DANRE19_33_PE18	HBG038097
ENSDARG00000001777	DANRE10_4_PE9	HBG018220
ENSDARG00000029415	DANRE6_11_PE4	HBG005293
ENSDARG00000040527	DANRE18_39_PE1	HBG023119
ENSDARG00000063411	DANRE13_3_PE10	HBG069167
ENSDARG00000003630	DANRE4_7_PE5	HBG024901
ENSDARG00000063005	DANRE8_7_PE12	HBG007789
ENSDARG00000055070	DANRE13_35_PE10	HBG002006
ENSDARG00000005606	DANRE2_28_PE7	HBG047919
ENSDARG00000061815	DANRE12_26_PE10	HBG015699
ENSDARG00000003511	DANRE19_14_PE14	HBG047055
ENSDARG00000031873	DANRE8_1_PE5	HBG002159
ENSDARG00000016608	DANRE12_5_PE27	HBG056726
ENSDARG00000036903	DANRE23_51_PE9	HBG084402
ENSDARG00000061926	DANRE19_30_PE20	HBG022498
ENSDARG00000006710	DANRE4_20_PE10	HBG003765
ENSDARG00000042701	DANRE22_18_PE4	HBG043924
ENSDARG00000010316	DANRE8_55_PE16	HBG010035
ENSDARG00000037158	DANRE16_53_PE6	HBG029616
ENSDARG00000006840	DANRE17_58_PE5	HBG007055
ENSDARG00000058419	DANRE8_13_PE6	HBG048003
ENSDARG00000035535	DANRE5_61_PE5	HBG005417
ENSDARG00000005833	DANRE11_46_PE2	HBG055989
ENSDARG00000002980	DANRE1_66_PE25	HBG003376
ENSDARG00000002128	DANRE4_20_PE18	HBG068058
ENSDARG00000028976	DANRE24_41_PE6	HBG000515
ENSDARG00000003592	DANRE5_33_PE22	HBG002995
ENSDARG00000062152	DANRE22_23_PE14	HBG071937
ENSDARG00000036071	DANRE19_23_PE13	HBG001734
ENSDARG00000061993	DANRE10_27_PE29	HBG033968
ENSDARG00000009342	DANRE24_8_PE12	HBG004695
ENSDARG00000052819	DANRE5_55_PE13	HBG004760
ENSDARG00000007892	DANRE13_30_PE17	HBG005933
ENSDARG00000061989	DANRE8_22_PE35	HBG024974
ENSDARG00000039134	DANRE12_51_PE3	HBG028058
ENSDARG00000039840	DANRE5_2_PE7	HBG051171
ENSDARG00000060164	DANRE21_52_PE6	HBG002073
ENSDARG00000028442	DANRE6_33_PE47	HBG023484
ENSDARG00000008740	DANRE6_22_PE13	HBG058872
ENSDARG00000062335	DANRE20_25_PE11	HBG089250
ENSDARG00000041170	DANRE18_23_PE10	HBG047337
ENSDARG00000023584	DANRE2_9_PE20	HBG046905
ENSDARG00000013659	DANRE20_58_PE6	HBG020681
ENSDARG00000063214	DANRE7_7_PE2	HBG020126
ENSDARG00000028249	DANRE19_52_PE13	HBG004149
ENSDARG00000007366	DANRE7_27_PE13	HBG024459
ENSDARG00000029133	DANRE1_59_PE2	HBG003142
ENSDARG00000035329	DANRE5_42_PE7	HBG030302
ENSDARG00000011723	DANRE14_42_PE5	HBG001972
ENSDARG00000011885	DANRE20_29_PE25	HBG000264
ENSDARG00000056638	DANRE11_29_PE7	HBG021693
ENSDARG00000021555	DANRE13_3_PE2	HBG039608
ENSDARG00000032876	DANRE19_33_PE5	HBG027151
ENSDARG00000021997	DANRE20_4_PE17	HBG046032
ENSDARG00000010300	DANRE9_46_PE12	HBG049636
ENSDARG00000020676	DANRE21_33_PE26	HBG005003
ENSDARG00000061279	DANRE16_32_PE1	HBG037714
ENSDARG00000029157	DANRE20_5_PE1	HBG006116
ENSDARG00000043884	DANRE20_2_PE18	HBG025172
ENSDARG00000038024	DANRE3_32_PE2	HBG007337
ENSDARG00000016117	DANRE17_59_PE14	HBG059971
ENSDARG00000041560	DANRE18_21_PE8	HBG003338
ENSDARG00000060465	DANRE15_55_PE33	HBG089604
ENSDARG00000022418	DANRE8_18_PE14	HBG006299
ENSDARG00000006545	DANRE7_31_PE19	HBG000375
ENSDARG00000004906	DANRE5_74_PE2	HBG014358
ENSDARG00000003382	DANRE2_61_PE4	HBG052845
ENSDARG00000060790	DANRE10_46_PE7	HBG023122
ENSDARG00000053828	DANRE16_49_PE17	HBG088459
ENSDARG00000005213	DANRE1_2_PE5	HBG006868
ENSDARG00000017675	DANRE18_17_PE5	HBG001863
ENSDARG00000054999	DANREA1100_1_PE1	HBG004089
ENSDARG00000011801	DANRE9_16_PE13	HBG008749
ENSDARG00000018738	DANRE21_27_PE9	HBG020487
ENSDARG00000012915	DANRE15_19_PE12	HBG044445
ENSDARG00000006869	DANRE16_30_PE7	HBG037340
ENSDARG00000037078	DANRE6_6_PE12	HBG058963
ENSDARG00000009724	DANRENA154_1_PE1	HBG059427
ENSDARG00000037865	DANRE3_48_PE4	HBG007806
ENSDARG00000018096	DANRE16_50_PE5	HBG001360
ENSDARG00000013526	DANRE7_32_PE1	HBG037347
ENSDARG00000051854	DANRE7_78_PE5	HBG059090
ENSDARG00000025595	DANRE15_46_PE7	HBG039475
ENSDARG00000034302	DANRENA925_1_PE3	HBG014484
ENSDARG00000063694	DANRE25_1_PE10	HBG000019
ENSDARG00000015314	DANRE5_15_PE13	HBG019356
ENSDARG00000061638	DANRE24_41_PE34	HBG008044
ENSDARG00000026806	DANRE23_17_PE15	HBG058053
ENSDARG00000062434	DANRE16_16_PE22	HBG027885
ENSDARG00000003207	DANRE19_49_PE4	HBG026510
ENSDARG00000060909	DANRE12_41_PE10	HBG002380
ENSDARG00000004606	DANRE14_60_PE6	HBG068149
ENSDARG00000037501	DANRE15_54_PE12	HBG022556
ENSDARG00000003235	DANRE5_67_PE17	HBG021335
ENSDARG00000018593	DANRE20_28_PE8	HBG003170
ENSDARG00000014479	DANRE2_27_PE8	HBG020114
ENSDARG00000008735	DANRE22_13_PE2	HBG076114
ENSDARG00000062441	DANRE24_28_PE37	HBG065553
ENSDARG00000002220	DANRE5_33_PE18	HBG006365
ENSDARG00000040113	DANRE11_2_PE13	HBG007957
ENSDARG00000026892	DANRE18_15_PE1	HBG037567
ENSDARG00000027491	DANRE1_39_PE8	HBG004346
ENSDARG00000020454	DANRE18_48_PE17	HBG004893
ENSDARG00000059791	DANRE2_56_PE12	HBG082324
ENSDARG00000062322	DANRE13_21_PE14	HBG070171
ENSDARG00000045733	DANRE25_19_PE13	HBG021081
ENSDARG00000009640	DANRE13_2_PE3	HBG003331
ENSDARG00000043431	DANRE1_67_PE23	HBG021515
ENSDARG00000003750	DANRE20_29_PE24	HBG001005
ENSDARG00000045680	DANRE4_15_PE11	HBG028715
ENSDARG00000026860	DANRE2_41_PE32	HBG005092
ENSDARG00000016733	DANRE5_79_PE27	HBG008112
ENSDARG00000036613	DANRE6_61_PE31	HBG007401
ENSDARG00000045351	DANRE24_16_PE4	HBG005881
ENSDARG00000042005	DANRE20_37_PE7	HBG001774
ENSDARG00000045625	DANRE1_67_PE33	HBG004839
ENSDARG00000020898	DANRE11_25_PE7	HBG031853
ENSDARG00000029905	DANRE21_3_PE10	HBG002904
ENSDARG00000042839	DANRE17_61_PE1	HBG019429
ENSDARG00000007901	DANRE20_54_PE10	HBG003757
ENSDARG00000007444	DANRE8_7_PE10	HBG020887
ENSDARG00000061265	DANRE9_37_PE36	HBG001949
ENSDARG00000014817	DANRE5_13_PE15	HBG047950
ENSDARG00000052712	DANRE1_58_PE1	HBG019110
ENSDARG00000036522	DANREA1637_1_PE1	HBG019571
ENSDARG00000039934	DANRE10_3_PE4	HBG038186
ENSDARG00000004958	DANRE14_17_PE4	HBG024810
ENSDARG00000053013	DANRE21_54_PE2	HBG066833
ENSDARG00000031886	DANRE24_42_PE5	HBG054356
ENSDARG00000003320	DANRE19_35_PE26	HBG048202
ENSDARG00000041802	DANRE18_23_PE2	HBG010593
ENSDARG00000045091	DANRE12_33_PE37	HBG021436
ENSDARG00000011938	DANRE2_3_PE5	HBG028479
ENSDARG00000013860	DANRE7_46_PE19	HBG029658
ENSDARG00000038847	DANRE25_17_PE8	HBG021086
ENSDARG00000041974	DANRE11_40_PE1	HBG003564
ENSDARG00000009436	DANRE2_19_PE17	HBG021699
ENSDARG00000013950	DANRE18_17_PE3	HBG004711
ENSDARG00000002952	DANRE4_17_PE21	HBG048652
ENSDARG00000037931	DANRE3_37_PE3	HBG037697
ENSDARG00000062330	DANRE13_21_PE11	HBG047219
ENSDARG00000061194	DANRE21_34_PE21	HBG049988
ENSDARG00000059708	DANRE2_60_PE18	HBG025178
ENSDARG00000058021	DANRE7_13_PE34	HBG001117
ENSDARG00000022918	DANRE12_42_PE21	HBG001820
ENSDARG00000019907	DANRE16_18_PE3	HBG003307
ENSDARG00000039400	DANRE13_35_PE19	HBG002547
ENSDARG00000044479	DANRE18_4_PE18	HBG003010
ENSDARG00000043307	DANRE20_24_PE11	HBG026198
ENSDARG00000042555	DANRE_3741_1_PE2	HBG009801
ENSDARG00000045910	DANRE4_1_PE31	HBG000215
ENSDARG00000005230	DANRE19_12_PE38	HBG013233
ENSDARG00000059167	DANRE19_5_PE5	HBG041666
ENSDARG00000052271	DANRE7_53_PE4	HBG053461
ENSDARG00000027234	DANRE9_16_PE42	HBG002657
ENSDARG00000039827	DANREA1237_1_PE4	HBG003017
ENSDARG00000059670	DANREA1917_1_PE4	HBG038458
ENSDARG00000009017	DANRE14_91_PE16	HBG003476
ENSDARG00000015070	DANRE8_41_PE2	HBG023166
ENSDARG00000025507	DANRE24_42_PE13	HBG049922
ENSDARG00000059634	DANRE6_57_PE27	HBG037800
ENSDARG00000056855	DANRE5_20_PE8	HBG056267
ENSDARG00000060620	DANRE1_43_PE1	HBG066760
ENSDARG00000059766	DANRE8_62_PE23	HBG048930
ENSDARG00000016815	DANRE4_20_PE2	HBG045072
ENSDARG00000026701	DANRE25_2_PE37	HBG008466
ENSDARG00000062139	DANRE13_24_PE8	HBG000026
ENSDARG00000061789	DANRE16_26_PE10	HBG037378
ENSDARG00000060583	DANRE20_54_PE15	HBG026140
ENSDARG00000029482	DANRE17_43_PE4	HBG038320
ENSDARG00000056923	DANRE9_23_PE2	HBG006450
ENSDARG00000035618	DANRE5_12_PE9	HBG037987
ENSDARG00000060041	DANRE2_47_PE22	HBG009522
ENSDARG00000061059	DANRE2_29_PE53	HBG058403
ENSDARG00000061115	DANRE24_47_PE2	HBG075734
ENSDARG00000018578	DANRE10_48_PE17	HBG047023
ENSDARG00000011958	DANREA1195_1_PE1	HBG005652
ENSDARG00000055062	DANRE9_38_PE1	HBG059292
ENSDARG00000024381	DANRE19_2_PE6	HBG003478
ENSDARG00000063719	DANRE18_1_PE11	HBG023797
ENSDARG00000044097	DANRE10_15_PE10	HBG000392
ENSDARG00000009175	DANRE19_14_PE2	HBG009808
ENSDARG00000040255	DANRE17_6_PE2	HBG051603
ENSDARG00000029250	DANRE5_13_PE7	HBG024669
ENSDARG00000060027	DANRE7_49_PE13	HBG064828
ENSDARG00000005642	DANRE5_56_PE1	HBG002625
ENSDARG00000061378	DANRE10_40_PE7	HBG021587
ENSDARG00000042747	DANRE24_41_PE9	HBG032206
ENSDARG00000062664	DANRE19_15_PE23	HBG021641
ENSDARG00000044820	DANRE11_31_PE12	HBG000028
ENSDARG00000042851	DANRE20_39_PE7	HBG006663
ENSDARG00000039702	DANRE13_13_PE22	HBG027533
ENSDARG00000063660	DANRE24_7_PE2	HBG000449
ENSDARG00000014731	DANRE2_34_PE3	HBG018062
ENSDARG00000011666	DANRE13_58_PE10	HBG007493
ENSDARG00000038612	DANRE2_47_PE26	HBG067865
ENSDARG00000014692	DANRE2_43_PE22	HBG005299
ENSDARG00000015638	DANRE17_13_PE2	HBG022025
ENSDARG00000039770	DANRE13_9_PE7	HBG003375
ENSDARG00000059467	DANRE7_81_PE2	HBG023204
ENSDARG00000036915	DANRE21_2_PE6	HBG005629
ENSDARG00000054748	DANRE15_43_PE14	HBG021580
ENSDARG00000045514	DANRE4_24_PE8	HBG003403
ENSDARG00000044426	DANRE10_48_PE26	HBG002243
ENSDARG00000062834	DANRE7_13_PE30	HBG000788
ENSDARG00000024511	DANRE21_3_PE33	HBG027534
ENSDARG00000008623	DANREA1010_1_PE2	HBG004550
ENSDARG00000026068	DANRE1_55_PE21	HBG004922
ENSDARG00000058728	DANRE21_6_PE21	HBG013009
ENSDARG00000017986	DANRE19_32_PE7	HBG015642
ENSDARG00000040314	DANRE15_4_PE20	HBG018190
ENSDARG00000027428	DANRE21_34_PE23	HBG026147
ENSDARG00000008979	DANRE8_52_PE15	HBG059182
ENSDARG00000058995	DANRE2_2_PE21	HBG009195
ENSDARG00000042522	DANRE20_45_PE5	HBG047752
ENSDARG00000041429	DANRE18_20_PE14	HBG059940
ENSDARG00000061023	DANRE8_33_PE28	HBG023456
ENSDARG00000061895	DANRE15_33_PE44	HBG026308
ENSDARG00000014008	DANRE9_39_PE5	HBG062444
ENSDARG00000004132	DANRE23_21_PE15	HBG053180
ENSDARG00000027853	DANRE13_1_PE15	HBG019688
ENSDARG00000018681	DANRE25_7_PE47	HBG061227
ENSDARG00000063358	DANRE13_5_PE2	HBG062927
ENSDARG00000063069	DANRE8_6_PE4	HBG023596
ENSDARG00000007477	DANRE1_50_PE15	HBG047135
ENSDARG00000041237	DANRE16_8_PE13	HBG004565
ENSDARG00000037906	DANRE3_41_PE6	HBG048885
ENSDARG00000017813	DANRE21_44_PE9	HBG002489
ENSDARG00000027403	DANRE11_12_PE23	HBG069124
ENSDARG00000038040	DANRE24_16_PE20	HBG078236
ENSDARG00000063414	DANRE18_8_PE3	HBG037260
ENSDARG00000008439	DANRE4_21_PE20	HBG024627
ENSDARG00000059829	DANRE3_43_PE66	HBG052345
ENSDARG00000054362	DANRE3_36_PE11	HBG012176
ENSDARG00000062933	DANRE18_17_PE24	HBG021021
ENSDARG00000007421	DANRE22_14_PE16	HBG021786
ENSDARG00000060765	DANRE13_39_PE28	HBG003960
ENSDARG00000053070	DANRE3_45_PE3	HBG000875
ENSDARG00000059839	DANRE3_43_PE59	HBG022584
ENSDARG00000063021	DANRE5_3_PE13	HBG021336
ENSDARG00000021046	DANRE15_47_PE19	HBG037963
ENSDARG00000063367	DANRE2_3_PE17	HBG069123
ENSDARG00000030981	DANRE8_1_PE17	HBG019733
ENSDARG00000007665	DANRE3_6_PE28	HBG021269
ENSDARG00000001754	DANRE23_26_PE5	HBG027850
ENSDARG00000062755	DANRE20_15_PE2	HBG054480
ENSDARG00000061235	DANRE10_41_PE24	HBG005111
ENSDARG00000036115	DANRE19_52_PE12	HBG057544
ENSDARG00000063173	DANRE7_7_PE14	HBG088426
ENSDARG00000034060	DANRE3_70_PE7	HBG009789
ENSDARG00000043016	DANRE15_51_PE25	HBG022920
ENSDARG00000052428	DANRE6_56_PE26	HBG002384
ENSDARG00000059982	DANRE5_48_PE23	HBG052055
ENSDARG00000006094	DANRE20_51_PE14	HBG025588
ENSDARG00000009494	DANREA2423_1_PE2	HBG053274
ENSDARG00000038950	DANREA1639_1_PE6	HBG003431
ENSDARG00000045913	DANRE4_1_PE29	HBG022300
ENSDARG00000038901	DANRE7_29_PE25	HBG083057
ENSDARG00000061197	DANRE12_36_PE19	HBG021563
ENSDARG00000000349	DANRE21_22_PE19	HBG015915
ENSDARG00000046006	DANRE22_1_PE32	HBG002799
ENSDARG00000059489	DANRE5_75_PE24	HBG047695
ENSDARG00000060089	DANRE13_54_PE6	HBG006933
ENSDARG00000063558	DANRE18_5_PE4	HBG037847
ENSDARG00000052815	DANRE5_55_PE14	HBG004562
ENSDARG00000028688	DANRE5_77_PE22	HBG008505
ENSDARG00000004265	DANRE17_12_PE2	HBG018436
ENSDARG00000044404	DANRE6_21_PE6	HBG031881
ENSDARG00000012378	DANRENA968_1_PE1	HBG002203
ENSDARG00000041199	DANRE20_60_PE2	HBG010817
ENSDARG00000062365	DANREA1277_1_PE2	HBG023182
ENSDARG00000044304	DANRE10_8_PE24	HBG014880
ENSDARG00000056665	DANRE19_23_PE22	HBG014355
ENSDARG00000052912	DANRE21_56_PE28	HBG048795
ENSDARG00000045846	DANRE4_6_PE1	HBG037496
ENSDARG00000046004	DANRE22_1_PE40	HBG004510
ENSDARG00000054251	DANRE13_39_PE40	HBG068635
ENSDARG00000023335	DANRE16_32_PE23	HBG057186
ENSDARG00000017445	DANRE19_31_PE8	HBG006361
ENSDARG00000038866	DANRE13_36_PE16	HBG022478
ENSDARG00000029135	DANRE5_56_PE22	HBG002168
ENSDARG00000042147	DANRE22_2_PE17	HBG005163
ENSDARG00000020232	DANRE6_66_PE29	HBG005502
ENSDARG00000016345	DANRE13_29_PE22	HBG020275
ENSDARG00000037846	DANRE23_2_PE4	HBG037916
ENSDARG00000062549	DANRE9_19_PE13	HBG039256
ENSDARG00000062026	DANRE10_27_PE22	HBG019327
ENSDARG00000060683	DANRE5_32_PE27	HBG019823
ENSDARG00000017809	DANRE19_5_PE12	HBG046623
ENSDARG00000061742	DANRE18_39_PE3	HBG046997
ENSDARG00000059549	DANRE5_71_PE24	HBG021395
ENSDARG00000033861	DANRE7_7_PE21	HBG000303
ENSDARG00000059076	DANRE12_4_PE2	HBG022630
ENSDARG00000010267	DANRE2_17_PE16	HBG023863
ENSDARG00000011299	DANRE1_2_PE12	HBG051926
ENSDARG00000008490	DANRE1_65_PE15	HBG001654
ENSDARG00000002479	DANRE5_17_PE23	HBG058728
ENSDARG00000059323	DANRE11_4_PE16	HBG010003
ENSDARG00000040557	DANRE18_38_PE12	HBG027888
ENSDARG00000008542	DANRE11_41_PE4	HBG006534
ENSDARG00000038043	DANRE24_17_PE6	HBG025647
ENSDARG00000060915	DANRE3_31_PE7	HBG015264
ENSDARG00000038289	DANRE25_3_PE19	HBG001224
ENSDARG00000061972	DANRE23_27_PE3	HBG085839
ENSDARG00000022599	DANRE6_15_PE1	HBG023400
ENSDARG00000045416	DANRE24_11_PE11	HBG009573
ENSDARG00000027418	DANRE15_21_PE6	HBG002269
ENSDARG00000060207	DANRE3_38_PE19	HBG022779
ENSDARG00000058824	DANRE11_8_PE18	HBG024921
ENSDARG00000044329	DANRE6_28_PE7	HBG005603
ENSDARG00000011727	DANRE3_48_PE12	HBG002898
ENSDARG00000025314	DANRE14_90_PE4	HBG066111
ENSDARG00000038423	DANRE10_3_PE33	HBG030828
ENSDARG00000021293	DANREA1639_1_PE3	HBG067751
ENSDARG00000007964	DANRE9_44_PE13	HBG025656
ENSDARG00000009160	DANRE13_53_PE30	HBG033689
ENSDARG00000030156	DANRE24_41_PE7	HBG028366
ENSDARG00000023176	DANRE11_36_PE18	HBG005430
ENSDARG00000006031	DANRE3_30_PE33	HBG006525
ENSDARG00000063104	DANRE7_8_PE16	HBG027675
ENSDARG00000019478	DANREA1485_1_PE1	HBG037509
ENSDARG00000041397	DANRE20_56_PE16	HBG001300
ENSDARG00000005945	DANRE21_33_PE28	HBG023145
ENSDARG00000059912	DANRENA441_1_PE3	HBG059447
ENSDARG00000008976	DANRE20_27_PE16	HBG025546
ENSDARG00000018658	DANRE23_4_PE19	HBG020218
ENSDARG00000004176	DANRE16_7_PE7	HBG048442
ENSDARG00000041226	DANRE20_59_PE17	HBG044857
ENSDARG00000025809	DANRE14_18_PE13	HBG015165
ENSDARG00000035282	DANRE5_53_PE23	HBG001010
ENSDARG00000040917	DANRE18_28_PE12	HBG021094
ENSDARG00000013837	DANRE23_6_PE10	HBG041471
ENSDARG00000062466	DANRE17_21_PE19	HBG060844
ENSDARG00000037897	DANRE3_43_PE64	HBG001927
ENSDARG00000010596	DANRE7_32_PE34	HBG021045
ENSDARG00000019877	DANRE17_52_PE2	HBG004886
ENSDARG00000061458	DANRE19_39_PE7	HBG037458
ENSDARG00000009380	DANRE1_38_PE21	HBG060753
ENSDARG00000019496	DANRE9_21_PE7	HBG001984
ENSDARG00000035549	DANRE5_16_PE25	HBG032011
ENSDARG00000038667	DANRE2_1_PE42	HBG058380
ENSDARG00000042716	DANRE2_23_PE34	HBG041929
ENSDARG00000008235	DANRE4_3_PE10	HBG024147
ENSDARG00000041311	DANRE7_38_PE9	HBG026273
ENSDARG00000018641	DANRE5_74_PE18	HBG012488
ENSDARG00000011247	DANRE24_34_PE20	HBG025623
ENSDARG00000036239	DANRE18_1_PE25	HBG019511
ENSDARG00000040555	DANRE18_38_PE13	HBG003090
ENSDARG00000039671	DANRE24_38_PE8	HBG026118
ENSDARG00000035595	DANRE5_20_PE22	HBG000996
ENSDARG00000063507	DANRE11_3_PE32	HBG020753
ENSDARG00000011079	DANRE9_16_PE11	HBG000292
ENSDARG00000038845	DANRE25_17_PE10	HBG033462
ENSDARG00000059760	DANRE16_65_PE11	HBG001714
ENSDARG00000061695	DANRE6_21_PE4	HBG023923
ENSDARG00000059821	DANREA1534_1_PE4	HBG081065
ENSDARG00000055932	DANRENA245_1_PE1	HBG059432
ENSDARG00000061057	DANRE19_44_PE29	HBG017552
ENSDARG00000037410	DANRE1_29_PE1	HBG022159
ENSDARG00000061581	DANRE24_42_PE18	HBG038580
ENSDARG00000063669	DANRE12_1_PE23	HBG022812
ENSDARG00000056121	DANRE20_28_PE15	HBG023690
ENSDARG00000039456	DANRE8_15_PE27	HBG003046
ENSDARG00000042077	DANRE14_49_PE1	HBG000416
ENSDARG00000014634	DANRE18_25_PE21	HBG005348
ENSDARG00000041321	DANRE7_38_PE8	HBG003503
ENSDARG00000037358	DANRE12_58_PE45	HBG022595
ENSDARG00000058012	DANRE13_10_PE4	HBG003162
ENSDARG00000051888	DANRE7_75_PE18	HBG033656
ENSDARG00000005772	DANRE8_5_PE3	HBG030485
ENSDARG00000018124	DANRE5_77_PE27	HBG009459
ENSDARG00000062042	DANRE18_30_PE4	HBG021030
ENSDARG00000003487	DANRE18_21_PE13	HBG007594
ENSDARG00000036684	DANRE8_63_PE13	HBG064712
ENSDARG00000014573	DANRE12_52_PE11	HBG009862
ENSDARG00000007722	DANRE15_4_PE28	HBG029100
ENSDARG00000001057	DANRE22_1_PE31	HBG051669
ENSDARG00000062147	DANRE9_27_PE1	HBG026072
ENSDARG00000059964	DANRE14_90_PE8	HBG067873
ENSDARG00000025467	DANRE5_63_PE4	HBG006675
ENSDARG00000038642	DANRE19_22_PE6	HBG006214
ENSDARG00000038608	DANRE2_47_PE18	HBG003412
ENSDARG00000002670	DANRE17_12_PE21	HBG002252
ENSDARG00000020822	DANRE5_29_PE33	HBG030545
ENSDARG00000039150	DANRE13_47_PE1	HBG022034
ENSDARG00000041904	DANRE9_12_PE6	HBG059229
ENSDARG00000002523	DANRE10_8_PE29	HBG003186
ENSDARG00000039157	DANRE2_15_PE3	HBG021816
ENSDARG00000017549	DANRE4_7_PE2	HBG030539
ENSDARG00000053934	DANRE6_33_PE28	HBG025385
ENSDARG00000000747	DANRE9_23_PE10	HBG059255
ENSDARG00000063271	DANRE11_6_PE23	HBG002875
ENSDARG00000031968	DANRE16_14_PE2	HBG022576
ENSDARG00000059630	DANRE8_66_PE34	HBG000733
ENSDARG00000041113	DANRE11_51_PE5	HBG041844
ENSDARG00000060120	DANRE2_46_PE14	HBG026246
ENSDARG00000029556	DANRE8_59_PE32	HBG008064
ENSDARG00000027179	DANRE13_27_PE10	HBG005585
ENSDARG00000034309	DANRE5_40_PE5	HBG045802
ENSDARG00000017983	DANRE8_53_PE6	HBG037996
ENSDARG00000003234	DANRE21_38_PE19	HBG057912
ENSDARG00000059607	DANRE6_59_PE6	HBG044810
ENSDARG00000011262	DANRE16_19_PE19	HBG050789
ENSDARG00000059963	DANRE5_48_PE34	HBG027635
ENSDARG00000035277	DANRE10_40_PE23	HBG001679
ENSDARG00000056127	DANRE14_32_PE27	HBG005306
ENSDARG00000020449	DANRE13_3_PE9	HBG022324
ENSDARG00000020115	DANRE20_10_PE10	HBG030930
ENSDARG00000037109	DANRE1_42_PE16	HBG040856
ENSDARG00000060093	DANRE5_43_PE17	HBG024678
ENSDARG00000044628	DANRE6_5_PE16	HBG007882
ENSDARG00000041734	DANRE20_49_PE23	HBG037774
ENSDARG00000033436	DANRE16_56_PE26	HBG026466
ENSDARG00000006062	DANRE15_43_PE2	HBG057086
ENSDARG00000063457	DANRE18_7_PE19	HBG060984
ENSDARG00000004706	DANRE13_55_PE2	HBG001332
ENSDARG00000039005	DANRE23_42_PE22	HBG010756
ENSDARG00000038290	DANRE25_3_PE20	HBG006789
ENSDARG00000005547	DANRE4_21_PE14	HBG002475
ENSDARG00000045095	DANRE5_83_PE14	HBG022504
ENSDARG00000007566	DANRE15_34_PE8	HBG004129
ENSDARG00000020840	DANRE11_3_PE42	HBG038054
ENSDARG00000041576	DANRE8_55_PE5	HBG025321
ENSDARG00000012295	DANRE9_37_PE28	HBG007977
ENSDARG00000020671	DANRE12_10_PE14	HBG023085
ENSDARG00000037706	DANRE23_15_PE11	HBG003595
ENSDARG00000056383	DANRENA859_1_PE1	HBG000480
ENSDARG00000023117	DANRE20_51_PE5	HBG025508
ENSDARG00000061766	DANRE21_26_PE7	HBG012590
ENSDARG00000063362	DANRE21_4_PE8	HBG009934
ENSDARG00000060002	DANRE8_55_PE20	HBG002958
ENSDARG00000012215	DANRE9_11_PE6	HBG059227
ENSDARG00000028322	DANRE23_31_PE8	HBG049651
ENSDARG00000020977	DANRE3_10_PE1	HBG054283
ENSDARG00000011693	DANRE18_45_PE3	HBG001492
ENSDARG00000043797	DANRE17_7_PE1	HBG003812
ENSDARG00000016782	DANRE23_32_PE1	HBG023606
ENSDARG00000018562	DANRE2_8_PE4	HBG006367
ENSDARG00000028715	DANRE16_29_PE4	HBG057180
ENSDARG00000053318	DANRE2_47_PE1	HBG083729
ENSDARG00000060737	DANRE9_46_PE2	HBG018671
ENSDARG00000033965	DANRE24_26_PE11	HBG026059
ENSDARG00000011246	DANRENA891_1_PE8	HBG000922
ENSDARG00000060418	DANRE8_44_PE11	HBG059169
ENSDARG00000011072	DANRE18_7_PE22	HBG003783
ENSDARG00000035956	DANRE19_33_PE15	HBG022402
ENSDARG00000056473	DANRE9_27_PE19	HBG032296
ENSDARG00000020085	DANRE9_17_PE8	HBG004601
ENSDARG00000060831	DANRE25_39_PE58	HBG047955
ENSDARG00000061168	DANRE18_48_PE13	HBG002859
ENSDARG00000018524	DANRE22_28_PE19	HBG037833
ENSDARG00000044627	DANRE21_22_PE13	HBG005090
ENSDARG00000043470	DANRE20_19_PE3	HBG025580
ENSDARG00000021569	DANRE9_57_PE1	HBG005737
ENSDARG00000008032	DANRE5_20_PE21	HBG029995
ENSDARG00000041300	DANRE3_65_PE4	HBG000557
ENSDARG00000052307	DANRE13_63_PE1	HBG053323
ENSDARG00000006524	DANRE21_35_PE9	HBG002115
ENSDARG00000017522	DANRE19_29_PE3	HBG048033
ENSDARG00000046061	DANRE3_3_PE10	HBG009021
ENSDARG00000029581	DANRE20_62_PE5	HBG076485
ENSDARG00000056550	DANRE5_22_PE19	HBG007404
ENSDARG00000007024	DANRE11_9_PE16	HBG004511
ENSDARG00000038399	DANRE3_2_PE16	HBG008904
ENSDARG00000029472	DANRE20_52_PE35	HBG045162
ENSDARG00000020529	DANRE16_24_PE19	HBG004054
ENSDARG00000041306	DANRE8_62_PE22	HBG004722
ENSDARG00000059555	DANRE6_63_PE8	HBG022479
ENSDARG00000042799	DANRE22_19_PE13	HBG023700
ENSDARG00000060036	DANRE1_60_PE8	HBG086598
ENSDARG00000018002	DANRE3_27_PE15	HBG000559
ENSDARG00000063375	DANRE2_3_PE14	HBG008420
ENSDARG00000018106	DANRE2_32_PE8	HBG029467
ENSDARG00000060442	DANRE11_51_PE10	HBG053829
ENSDARG00000056649	DANRE10_26_PE19	HBG043109
ENSDARG00000008148	DANRE8_59_PE18	HBG054508
ENSDARG00000062382	DANRE19_19_PE21	HBG031114
ENSDARG00000045705	DANRE4_13_PE21	HBG020111
ENSDARG00000061180	DANRE19_43_PE17	HBG001994
ENSDARG00000025346	DANRE13_7_PE12	HBG052847
ENSDARG00000018650	DANRE11_6_PE13	HBG000060
ENSDARG00000063593	DANRE24_10_PE1	HBG025589
ENSDARG00000033768	DANRE10_7_PE17	HBG000144
ENSDARG00000041538	DANRE22_32_PE3	HBG011141
ENSDARG00000010281	DANRE9_16_PE39	HBG001939
ENSDARG00000034178	DANRE18_40_PE5	HBG001362
ENSDARG00000030964	DANRE11_47_PE27	HBG000522
ENSDARG00000031293	DANRE12_10_PE9	HBG017868
ENSDARG00000039535	DANRE13_20_PE17	HBG024702
ENSDARG00000054250	DANRE6_32_PE40	HBG022149
ENSDARG00000013842	DANRE7_63_PE8	HBG003219
ENSDARG00000014161	DANRE12_20_PE7	HBG028013
ENSDARG00000044141	DANRENA107_1_PE1	HBG059422
ENSDARG00000056914	DANRE16_20_PE28	HBG004440
ENSDARG00000061020	DANRE12_38_PE25	HBG025875
ENSDARG00000054352	DANRE13_39_PE18	HBG020359
ENSDARG00000060274	DANRE12_50_PE9	HBG070059
ENSDARG00000037708	DANRE23_15_PE10	HBG027887
ENSDARG00000061434	DANRE2_26_PE8	HBG058397
ENSDARG00000040893	DANRE4_37_PE11	HBG024181
ENSDARG00000053337	DANRE9_54_PE23	HBG059328
ENSDARG00000038910	DANRE2_23_PE30	HBG021833
ENSDARG00000007496	DANRE20_1_PE32	HBG005389
ENSDARG00000059070	DANRE24_15_PE26	HBG001246
ENSDARG00000017190	DANRE16_42_PE19	HBG003513
ENSDARG00000063009	DANRE20_7_PE22	HBG046278
ENSDARG00000021691	DANREA1614_1_PE3	HBG001421
ENSDARG00000030790	DANRE22_47_PE11	HBG022837
ENSDARG00000018118	DANRE11_49_PE32	HBG021550
ENSDARG00000061960	DANRE5_19_PE26	HBG000600
ENSDARG00000036338	DANRE9_55_PE6	HBG005628
ENSDARG00000063268	DANRE12_5_PE25	HBG074720
ENSDARG00000040730	DANRE9_40_PE17	HBG050489
ENSDARG00000041978	DANRE3_28_PE4	HBG058521
ENSDARG00000038945	DANREA1639_1_PE1	HBG039566
ENSDARG00000012929	DANRE8_48_PE19	HBG003769
ENSDARG00000011764	DANRE4_36_PE9	HBG007101
ENSDARG00000033789	DANRE1_65_PE38	HBG049061
ENSDARG00000038456	DANRE25_2_PE9	HBG034437
ENSDARG00000018022	DANRE12_29_PE6	HBG010039
ENSDARG00000033020	DANRE18_20_PE12	HBG008860
ENSDARG00000002986	DANRE5_23_PE33	HBG025725
ENSDARG00000029975	DANRE14_88_PE14	HBG033105
ENSDARG00000002506	DANRE7_51_PE20	HBG026309
ENSDARG00000026629	DANRE20_32_PE27	HBG045298
ENSDARG00000002764	DANRE18_7_PE1	HBG030766
ENSDARG00000063588	DANRE24_10_PE4	HBG000083
ENSDARG00000053691	DANRE1_38_PE24	HBG032033
ENSDARG00000060986	DANRE12_39_PE14	HBG018196
ENSDARG00000002016	DANRE5_8_PE9	HBG014656
ENSDARG00000019699	DANRE17_12_PE1	HBG014590
ENSDARG00000063610	DANRE18_4_PE7	HBG003018
ENSDARG00000054295	DANRE8_21_PE6	HBG026637
ENSDARG00000012747	DANRE8_57_PE6	HBG008867
ENSDARG00000060314	DANRE6_33_PE53	HBG022210
ENSDARG00000024828	DANRE1_52_PE9	HBG006509
ENSDARG00000043554	DANRE8_11_PE19	HBG040510
ENSDARG00000032353	DANRE10_3_PE1	HBG023906
ENSDARG00000027930	DANRE20_58_PE15	HBG009229
ENSDARG00000004727	DANRE9_26_PE8	HBG021640
ENSDARG00000041621	DANRE18_21_PE11	HBG003405
ENSDARG00000035264	DANRE5_53_PE48	HBG032099
ENSDARG00000056842	DANRE5_20_PE11	HBG017111
ENSDARG00000043972	DANRE17_13_PE4	HBG004924
ENSDARG00000018181	DANRE9_34_PE19	HBG021718
ENSDARG00000011553	DANRE8_34_PE22	HBG045595
ENSDARG00000000018	DANRE4_17_PE30	HBG047567
ENSDARG00000061575	DANRE10_35_PE9	HBG025963
ENSDARG00000039354	DANRE10_15_PE3	HBG053460
ENSDARG00000060100	DANRE7_46_PE26	HBG062514
ENSDARG00000044584	DANRE7_6_PE5	HBG002590
ENSDARG00000032296	DANRE21_46_PE20	HBG016846
ENSDARG00000001129	DANRE17_29_PE3	HBG003638
ENSDARG00000053518	DANRE2_45_PE10	HBG005536
ENSDARG00000036282	DANRE13_62_PE4	HBG054417
ENSDARG00000057042	DANRE22_19_PE1	HBG023908
ENSDARG00000013489	DANRE15_8_PE1	HBG034442
ENSDARG00000042724	DANRE15_11_PE16	HBG006880
ENSDARG00000042182	DANRE20_35_PE13	HBG019775
ENSDARG00000015747	DANRE12_6_PE9	HBG025750
ENSDARG00000020015	DANRE4_10_PE28	HBG000027
ENSDARG00000063591	DANRE22_3_PE6	HBG041792
ENSDARG00000001220	DANRE9_45_PE3	HBG019999
ENSDARG00000019008	DANRE16_30_PE6	HBG010662
ENSDARG00000011626	DANRE13_1_PE63	HBG006909
ENSDARG00000059602	DANRE5_67_PE10	HBG009409
ENSDARG00000020895	DANRE2_29_PE4	HBG032855
ENSDARG00000025635	DANRE3_57_PE19	HBG000330
ENSDARG00000000779	DANRE17_44_PE6	HBG078038
ENSDARG00000060296	DANRE17_55_PE12	HBG029578
ENSDARG00000037896	DANRE3_43_PE65	HBG006383
ENSDARG00000061091	DANRE6_27_PE36	HBG002948
ENSDARG00000042553	DANRE20_48_PE13	HBG005150
ENSDARG00000057577	DANRE24_31_PE9	HBG008777
ENSDARG00000021257	DANRE3_33_PE2	HBG007173
ENSDARG00000017126	DANRE18_48_PE24	HBG024904
ENSDARG00000021985	DANRE15_33_PE32	HBG005181
ENSDARG00000060256	DANRE16_48_PE17	HBG001660
ENSDARG00000059583	DANRE5_69_PE27	HBG003692
ENSDARG00000008395	DANRE25_5_PE30	HBG022265
ENSDARG00000043732	DANRE10_9_PE2	HBG004229
ENSDARG00000016864	DANRE15_54_PE3	HBG000490
ENSDARG00000060469	DANRE16_44_PE1	HBG005008
ENSDARG00000013095	DANRE13_2_PE43	HBG002934
ENSDARG00000012672	DANRE1_32_PE6	HBG076248
ENSDARG00000061704	DANRE12_27_PE9	HBG026529
ENSDARG00000062868	DANRE18_18_PE17	HBG033725
ENSDARG00000002174	DANRE4_20_PE15	HBG013122
ENSDARG00000039887	DANRE5_3_PE11	HBG047605
ENSDARG00000055470	DANRE9_34_PE4	HBG008125
ENSDARG00000063074	DANRE15_15_PE8	HBG046424
ENSDARG00000039805	DANRE25_35_PE36	HBG038506
ENSDARG00000025043	DANRENA909_1_PE1	HBG008232
ENSDARG00000062872	DANRE16_11_PE21	HBG038270
ENSDARG00000025559	DANRE11_7_PE12	HBG004634
ENSDARG00000039523	DANRE15_53_PE16	HBG020636
ENSDARG00000037346	DANREA1047_1_PE1	HBG000481
ENSDARG00000003307	DANRE6_44_PE5	HBG020191
ENSDARG00000008237	DANRE23_54_PE9	HBG000747
ENSDARG00000060973	DANRE23_39_PE24	HBG023393
ENSDARG00000031102	DANRE5_22_PE16	HBG003683
ENSDARG00000035573	DANRE5_23_PE13	HBG010911
ENSDARG00000062594	DANRE6_11_PE8	HBG006343
ENSDARG00000034600	DANRE20_24_PE12	HBG075497
ENSDARG00000054648	DANRE10_43_PE41	HBG002959
ENSDARG00000039346	DANRE4_4_PE22	HBG005952
ENSDARG00000061558	DANRE8_27_PE3	HBG006054
ENSDARG00000063202	DANREA1335_1_PE5	HBG028276
ENSDARG00000007096	DANRE8_20_PE13	HBG007884
ENSDARG00000024702	DANRE1_67_PE31	HBG003189
ENSDARG00000038805	DANRE10_3_PE29	HBG065823
ENSDARG00000024846	DANRE9_16_PE6	HBG002718
ENSDARG00000037673	DANRE14_4_PE8	HBG049935
ENSDARG00000023583	DANRE25_19_PE12	HBG044688
ENSDARG00000015599	DANRE20_27_PE7	HBG076638
ENSDARG00000042751	DANRE24_41_PE10	HBG003776
ENSDARG00000060035	DANRE7_49_PE9	HBG026538
ENSDARG00000057635	DANRE8_17_PE9	HBG046891
ENSDARG00000013016	DANRE11_6_PE5	HBG056616
ENSDARG00000020820	DANRE6_47_PE5	HBG004243
ENSDARG00000043467	DANRE8_15_PE16	HBG075672
ENSDARG00000011326	DANRE2_34_PE6	HBG038607
ENSDARG00000041944	DANRE20_40_PE5	HBG025572
ENSDARG00000063328	DANREA1101_1_PE1	HBG018813
ENSDARG00000063596	DANRE15_5_PE28	HBG004535
ENSDARG00000016484	DANRE21_48_PE2	HBG005375
ENSDARG00000038156	DANRE10_44_PE17	HBG056459
ENSDARG00000041908	DANRE5_78_PE9	HBG019718
ENSDARG00000022974	DANRE8_4_PE13	HBG023600
ENSDARG00000041511	DANRE8_56_PE20	HBG010673
ENSDARG00000044634	DANRE11_48_PE8	HBG023083
ENSDARG00000039543	DANRE13_5_PE6	HBG056857
ENSDARG00000034734	DANRE13_47_PE3	HBG074660
ENSDARG00000036704	DANRE23_36_PE4	HBG024101
ENSDARG00000016613	DANRE4_21_PE29	HBG004411
ENSDARG00000014500	DANRE23_7_PE17	HBG005955
ENSDARG00000019355	DANRE20_16_PE2	HBG026543
ENSDARG00000037334	DANRE13_2_PE2	HBG078171
ENSDARG00000013009	DANRE8_60_PE8	HBG000732
ENSDARG00000028058	DANRE7_59_PE31	HBG020585
ENSDARG00000002406	DANRE1_31_PE27	HBG022201
ENSDARG00000004174	DANRE25_38_PE1	HBG002370
ENSDARG00000013880	DANRE12_31_PE2	HBG003942
ENSDARG00000016399	DANRE2_20_PE1	HBG032495
ENSDARG00000011500	DANRE2_48_PE7	HBG048983
ENSDARG00000060145	DANRE17_60_PE12	HBG002228
ENSDARG00000018190	DANRE1_63_PE3	HBG006021
ENSDARG00000060441	DANRE1_48_PE5	HBG022979
ENSDARG00000059553	DANRE5_71_PE16	HBG004650
ENSDARG00000023958	DANRE5_24_PE4	HBG065383
ENSDARG00000038995	DANRE13_60_PE5	HBG008141
ENSDARG00000059175	DANRE22_4_PE10	HBG021709
ENSDARG00000063373	DANRE21_4_PE5	HBG001219
ENSDARG00000010015	DANRE10_3_PE26	HBG010432
ENSDARG00000037955	DANRE3_36_PE39	HBG021230
ENSDARG00000058451	DANRE8_12_PE10	HBG002981
ENSDARG00000015352	DANRE11_36_PE26	HBG001437
ENSDARG00000008480	DANRE13_20_PE3	HBG002950
ENSDARG00000022232	DANRE10_48_PE3	HBG003703
ENSDARG00000036494	DANRE1_61_PE4	HBG038213
ENSDARG00000032516	DANRE22_15_PE21	HBG037361
ENSDARG00000043357	DANRE10_34_PE17	HBG026412
ENSDARG00000030949	DANREA1326_1_PE2	HBG004121
ENSDARG00000003205	DANRE19_16_PE8	HBG006674
ENSDARG00000063187	DANRE13_7_PE20	HBG024050
ENSDARG00000011926	DANRE21_6_PE7	HBG076877
ENSDARG00000002267	DANRE16_17_PE26	HBG010054
ENSDARG00000008805	DANRE20_14_PE6	HBG000270
ENSDARG00000007250	DANRE22_13_PE1	HBG002525
ENSDARG00000053609	DANRE25_3_PE18	HBG023214
ENSDARG00000004774	DANRE5_63_PE12	HBG003704
ENSDARG00000005033	DANRE7_79_PE1	HBG010511
ENSDARG00000015701	DANRE14_6_PE8	HBG005583
ENSDARG00000046074	DANRE2_60_PE2	HBG025042
ENSDARG00000019223	DANRE9_22_PE1	HBG059254
ENSDARG00000015153	DANRE24_32_PE1	HBG018993
ENSDARG00000052942	DANRE17_64_PE1	HBG004907
ENSDARG00000025332	DANRE18_13_PE3	HBG049161
ENSDARG00000037892	DANRE3_44_PE7	HBG018386
ENSDARG00000013828	DANRENA258_1_PE1	HBG059433
ENSDARG00000006666	DANRE21_23_PE7	HBG039007
ENSDARG00000057986	DANRE19_13_PE1	HBG057477
ENSDARG00000020241	DANRE19_32_PE2	HBG060399
ENSDARG00000045096	DANRE5_83_PE12	HBG025295
ENSDARG00000034662	DANRE3_53_PE2	HBG046304
ENSDARG00000005128	DANRE9_27_PE45	HBG055743
ENSDARG00000033418	DANRE7_46_PE33	HBG003208
ENSDARG00000054264	DANRE7_33_PE18	HBG009383
ENSDARG00000014101	DANRE13_49_PE14	HBG022813
ENSDARG00000034518	DANRE24_38_PE14	HBG059789
ENSDARG00000060477	DANRE1_47_PE4	HBG021747
ENSDARG00000062572	DANRE4_19_PE3	HBG060830
ENSDARG00000063470	DANRE16_1_PE2	HBG047159
ENSDARG00000008547	DANRE12_50_PE4	HBG001286
ENSDARG00000061402	DANRE15_39_PE20	HBG047001
ENSDARG00000040861	DANRE18_34_PE1	HBG005915
ENSDARG00000045541	DANRE4_23_PE9	HBG004480
ENSDARG00000042043	DANRE8_47_PE35	HBG012329
ENSDARG00000057021	DANRE10_24_PE11	HBG006765
ENSDARG00000034465	DANRE13_59_PE26	HBG033547
ENSDARG00000054224	DANRE8_43_PE1	HBG000071
ENSDARG00000060865	DANRE5_31_PE22	HBG004619
ENSDARG00000013892	DANRE15_30_PE31	HBG050407
ENSDARG00000037318	DANRE23_27_PE18	HBG004487
ENSDARG00000053439	DANRE21_49_PE16	HBG005560
ENSDARG00000058430	DANRE16_10_PE6	HBG039594
ENSDARG00000062025	DANRE8_22_PE24	HBG006762
ENSDARG00000063354	DANRE8_3_PE1	HBG022248
ENSDARG00000056270	DANRE12_18_PE17	HBG009384
ENSDARG00000055538	DANRE12_23_PE30	HBG056651
ENSDARG00000010169	DANRE24_15_PE5	HBG050284
ENSDARG00000044339	DANRE6_27_PE32	HBG023581
ENSDARG00000028088	DANRE12_42_PE2	HBG004889
ENSDARG00000059643	DANRE8_66_PE14	HBG048569
ENSDARG00000045562	DANRE21_11_PE1	HBG018669
ENSDARG00000023104	DANRE25_33_PE19	HBG022007
ENSDARG00000062568	DANRE5_12_PE12	HBG050193
ENSDARG00000004037	DANRE13_30_PE5	HBG001715
ENSDARG00000004696	DANRE6_33_PE10	HBG000155
ENSDARG00000060338	DANRE14_71_PE10	HBG020837
ENSDARG00000060500	DANRE13_45_PE32	HBG009746
ENSDARG00000041372	DANRE8_59_PE16	HBG048443
ENSDARG00000059503	DANRE7_76_PE19	HBG021038
ENSDARG00000059855	DANRE5_53_PE43	HBG020894
ENSDARG00000060966	DANRE16_36_PE28	HBG020341
ENSDARG00000059759	DANRE5_56_PE5	HBG019848
ENSDARG00000042031	DANRE20_36_PE45	HBG070387
ENSDARG00000045554	DANRE25_36_PE8	HBG062627
ENSDARG00000058306	DANRE18_10_PE10	HBG003116
ENSDARG00000016010	DANRE4_34_PE8	HBG000003
ENSDARG00000060631	DANRE5_33_PE14	HBG017928
ENSDARG00000044047	DANRE17_10_PE20	HBG052456
ENSDARG00000055838	DANRE15_34_PE9	HBG021353
ENSDARG00000036040	DANRE7_46_PE4	HBG020604
ENSDARG00000022410	DANRE13_39_PE5	HBG054841
ENSDARG00000024479	DANRE2_8_PE1	HBG007992
ENSDARG00000017730	DANRE25_20_PE1	HBG006875
ENSDARG00000059902	DANRE13_60_PE2	HBG004383
ENSDARG00000032087	DANRE22_13_PE11	HBG007943
ENSDARG00000043031	DANRE14_1_PE29	HBG044617
ENSDARG00000060001	DANRE12_58_PE43	HBG011777
ENSDARG00000061061	DANRE5_29_PE27	HBG001225
ENSDARG00000051902	DANRE25_19_PE14	HBG031606
ENSDARG00000060816	DANRE23_42_PE16	HBG002751
ENSDARG00000018008	DANRE1_5_PE8	HBG023377
ENSDARG00000022853	DANRE11_17_PE8	HBG022156
ENSDARG00000038360	DANRE14_2_PE25	HBG008753
ENSDARG00000038500	DANRE25_23_PE8	HBG024224
ENSDARG00000061952	DANRE1_22_PE33	HBG008782
ENSDARG00000058563	DANRE8_11_PE8	HBG047186
ENSDARG00000017034	DANRE25_33_PE22	HBG025932
ENSDARG00000032459	DANRE12_11_PE23	HBG056624
ENSDARG00000017696	DANRE13_39_PE36	HBG002675

## Sheet: FSGD_dup
Ensembl_gene_id	Homolens_gene_id	Homolens_family_id
ENSDARG00000062718	DANRE24_26_PE2	HBG047975
ENSDARG00000061356	DANRE10_40_PE17	HBG047975
ENSDARG00000061093	DANRE5_29_PE18	HBG047975
ENSDARG00000063208	DANRE15_13_PE20	HBG047975
ENSDARG00000037337	DANRE13_1_PE67	HBG018775
ENSDARG00000039427	DANRE1_63_PE17	HBG018775
ENSDARG00000040482	DANRE16_21_PE8	HBG068272
ENSDARG00000033251	DANRE19_15_PE7	HBG068272
ENSDARG00000020098	DANRE5_18_PE3	HBG068272
ENSDARG00000022772	DANRE5_16_PE38	HBG068272
ENSDARG00000053487	DANRE10_51_PE5	HBG068272
ENSDARG00000040332	DANRE10_51_PE30	HBG068272
ENSDARG00000013830	DANRE23_10_PE8	HBG068272
ENSDARG00000055870	DANRE15_33_PE50	HBG068272
ENSDARG00000053746	DANRE23_51_PE11	HBG068272
ENSDARG00000053804	DANRE23_51_PE1	HBG068272
ENSDARG00000053844	DANRE23_50_PE12	HBG068272
ENSDARG00000060662	DANRE3_34_PE23	HBG025207
ENSDARG00000054536	DANRE3_35_PE11	HBG025207
ENSDARG00000030394	DANRE3_34_PE24	HBG025207
ENSDARG00000062353	DANRE19_20_PE1	HBG025207
ENSDARG00000021444	DANRE19_19_PE33	HBG025207
ENSDARG00000037926	DANRE12_52_PE21	HBG053556
ENSDARG00000025189	DANRE25_36_PE25	HBG053556
ENSDARG00000062754	DANRE19_14_PE11	HBG053556
ENSDARG00000040069	DANRE16_50_PE1	HBG053556
ENSDARG00000023703	DANRE21_41_PE15	HBG022167
ENSDARG00000043095	DANRE22_11_PE32	HBG022167
ENSDARG00000053118	DANRE21_53_PE1	HBG060060
ENSDARG00000056822	DANRE21_21_PE43	HBG060060
ENSDARG00000057096	DANRE21_19_PE16	HBG060060
ENSDARG00000014309	DANRE5_78_PE10	HBG060060
ENSDARG00000015790	DANRE2_15_PE9	HBG049249
ENSDARG00000042837	DANRE15_8_PE13	HBG049249
ENSDARG00000037678	DANRE1_11_PE24	HBG049249
ENSDARG00000013144	DANRE6_25_PE8	HBG049249
ENSDARG00000062891	DANRE25_12_PE13	HBG032722
ENSDARG00000059628	DANRE7_67_PE9	HBG032722
ENSDARG00000059620	DANRE7_67_PE14	HBG032722
ENSDARG00000060122	DANRE3_40_PE16	HBG058775
ENSDARG00000059724	DANRE6_51_PE24	HBG058775
ENSDARG00000015016	DANRE17_63_PE8	HBG026236
ENSDARG00000042368	DANRE20_32_PE1	HBG026236
ENSDARG00000013343	DANRE17_14_PE7	HBG026236
ENSDARG00000024575	DANRE20_37_PE21	HBG026236
ENSDARG00000038139	DANRE3_23_PE9	HBG060138
ENSDARG00000040808	DANRE22_42_PE11	HBG060138
ENSDARG00000040839	DANRE22_40_PE11	HBG060138
ENSDARG00000038281	DANRE3_16_PE23	HBG021414
ENSDARG00000052417	DANRE3_62_PE16	HBG021414
ENSDARG00000063386	DANRE23_4_PE17	HBG020254
ENSDARG00000059667	DANRE8_65_PE26	HBG020254
ENSDARG00000040362	DANRE18_48_PE20	HBG040359
ENSDARG00000035137	DANRE5_71_PE22	HBG040359
ENSDARG00000018306	DANRE3_5_PE24	HBG040359
ENSDARG00000018965	DANRE22_32_PE14	HBG040359
ENSDARG00000002231	DANRE2_61_PE14	HBG028971
ENSDARG00000028896	DANRE22_24_PE11	HBG028971
ENSDARG00000007578	DANRE4_26_PE19	HBG028971
ENSDARG00000044600	DANRE6_6_PE10	HBG028971
ENSDARG00000043787	DANRE2_18_PE16	HBG028971
ENSDARG00000016243	DANRE1_36_PE3	HBG028971
ENSDARG00000062298	DANRE2_18_PE14	HBG028971
ENSDARG00000061969	DANRE24_36_PE18	HBG028971
ENSDARG00000012588	DANRE16_64_PE10	HBG023219
ENSDARG00000036114	DANRE19_52_PE7	HBG023219
ENSDARG00000024004	DANRE11_40_PE18	HBG023678
ENSDARG00000037904	DANRE8_61_PE23	HBG023678
ENSDARG00000029457	DANRE22_1_PE4	HBG023678
ENSDARG00000042552	DANRE8_64_PE4	HBG023678
ENSDARG00000006923	DANRE11_34_PE25	HBG023678
ENSDARG00000037905	DANRE3_41_PE7	HBG023678
ENSDARG00000029170	DANRE7_19_PE14	HBG026002
ENSDARG00000044591	DANRE21_30_PE1	HBG026002
ENSDARG00000015931	DANRE4_5_PE26	HBG026002
ENSDARG00000018922	DANRE16_56_PE12	HBG026002
ENSDARG00000058955	DANRE1_2_PE14	HBG037299
ENSDARG00000055437	DANRE9_34_PE10	HBG037299
ENSDARG00000011298	DANRE23_33_PE35	HBG023265
ENSDARG00000055405	DANRE6_31_PE28	HBG023265
ENSDARG00000055363	DANRE6_31_PE33	HBG023265
ENSDARG00000055481	DANRE6_31_PE10	HBG023265
ENSDARG00000029718	DANRE1_71_PE2	HBG072725
ENSDARG00000010477	DANRE14_24_PE41	HBG072725
ENSDARG00000004455	DANRE5_53_PE24	HBG072725
ENSDARG00000024139	DANRE15_15_PE20	HBG072725
ENSDARG00000060297	DANRE5_39_PE33	HBG003599
ENSDARG00000062577	DANRE15_22_PE5	HBG003599
ENSDARG00000010023	DANRE10_4_PE3	HBG064601
ENSDARG00000030129	DANRE8_2_PE2	HBG064601
ENSDARG00000059450	DANRE5_79_PE15	HBG024918
ENSDARG00000062876	DANRE8_9_PE25	HBG024918
ENSDARG00000062625	DANRE13_16_PE4	HBG022825
ENSDARG00000062642	DANRE13_15_PE20	HBG022825
ENSDARG00000061415	DANRENA854_1_PE1	HBG022825
ENSDARG00000012269	DANRE19_11_PE12	HBG001394
ENSDARG00000062084	DANRE16_20_PE14	HBG001394
ENSDARG00000058546	DANRE18_9_PE26	HBG069674
ENSDARG00000033605	DANRE7_79_PE2	HBG069674
ENSDARG00000051832	DANRE7_79_PE18	HBG069674
ENSDARG00000051838	DANRE7_79_PE11	HBG069674
ENSDARG00000035790	DANRE7_79_PE3	HBG069674
ENSDARG00000051841	DANRE7_79_PE9	HBG069674
ENSDARG00000051833	DANRE7_79_PE16	HBG069674
ENSDARG00000024371	DANRE7_79_PE25	HBG069674
ENSDARG00000035796	DANRE7_78_PE19	HBG069674
ENSDARG00000060044	DANRE12_58_PE24	HBG069674
ENSDARG00000062750	DANRE20_15_PE7	HBG069674
ENSDARG00000061834	DANRE6_20_PE24	HBG059191
ENSDARG00000061958	DANRE2_20_PE47	HBG059191
ENSDARG00000035727	DANRE6_70_PE18	HBG032447
ENSDARG00000031149	DANRE6_51_PE19	HBG032447
ENSDARG00000018130	DANRE3_26_PE24	HBG032447
ENSDARG00000001634	DANRE7_18_PE22	HBG024028
ENSDARG00000056998	DANRE15_29_PE5	HBG024028
ENSDARG00000062128	DANRE22_23_PE23	HBG019374
ENSDARG00000013907	DANRE7_29_PE23	HBG019374
ENSDARG00000061560	DANRE21_30_PE16	HBG024722
ENSDARG00000060723	DANRE15_49_PE7	HBG024722
ENSDARG00000001776	DANRE7_63_PE10	HBG024722
ENSDARG00000062285	DANRE1_16_PE18	HBG024722
ENSDARG00000043863	DANRE10_25_PE18	HBG061539
ENSDARG00000061266	DANRE15_40_PE19	HBG061539
ENSDARG00000062464	DANRE13_19_PE3	HBG061902
ENSDARG00000001772	DANRE12_54_PE28	HBG061902
ENSDARG00000010280	DANRE9_37_PE11	HBG000861
ENSDARG00000007894	DANRE11_48_PE17	HBG000861
ENSDARG00000062039	DANRE21_23_PE24	HBG044903
ENSDARG00000063632	DANRE18_3_PE19	HBG044903
ENSDARG00000045694	DANRE4_15_PE25	HBG088435
ENSDARG00000040649	DANRE19_1_PE39	HBG088435
ENSDARG00000025111	DANRE6_43_PE12	HBG059604
ENSDARG00000058876	DANRE2_3_PE13	HBG059604
ENSDARG00000002235	DANRE7_32_PE18	HBG059604
ENSDARG00000053787	DANRE2_43_PE1	HBG059604
ENSDARG00000008388	DANRE2_40_PE20	HBG059604
ENSDARG00000009442	DANRE2_57_PE19	HBG058382
ENSDARG00000038407	DANRE22_24_PE38	HBG058382
ENSDARG00000006508	DANRE8_9_PE18	HBG058382
ENSDARG00000044295	DANRE10_8_PE12	HBG058382
ENSDARG00000024642	DANRE16_10_PE13	HBG058382
ENSDARG00000002614	DANRE19_12_PE31	HBG058382
ENSDARG00000031020	DANRE23_38_PE3	HBG058382
ENSDARG00000063544	DANRE11_3_PE18	HBG058382
ENSDARG00000056948	DANRE17_23_PE5	HBG071969
ENSDARG00000056849	DANRE17_23_PE20	HBG071969
ENSDARG00000054979	DANRE16_38_PE17	HBG071969
ENSDARG00000014554	DANRE21_34_PE18	HBG071969
ENSDARG00000061388	DANRE11_36_PE22	HBG089427
ENSDARG00000060155	DANRE17_60_PE1	HBG089427
ENSDARG00000060550	DANRE3_35_PE15	HBG047591
ENSDARG00000060548	DANRE3_35_PE16	HBG047591
ENSDARG00000060666	DANRE3_34_PE22	HBG047591
ENSDARG00000061919	DANRE12_24_PE4	HBG047591
ENSDARG00000008473	DANRE11_47_PE25	HBG022465
ENSDARG00000057388	DANRE23_20_PE21	HBG022465
ENSDARG00000035919	DANRE19_32_PE16	HBG000156
ENSDARG00000054225	DANRE15_46_PE16	HBG000156
ENSDARG00000005948	DANRE15_46_PE10	HBG000156
ENSDARG00000028071	DANRE8_59_PE30	HBG025318
ENSDARG00000028053	DANRE10_47_PE25	HBG025318
ENSDARG00000007136	DANRE19_23_PE12	HBG083095
ENSDARG00000019160	DANRE15_46_PE22	HBG083095
ENSDARG00000009418	DANRE5_61_PE2	HBG071915
ENSDARG00000029764	DANRE10_45_PE1	HBG071915
ENSDARG00000003695	DANRE8_12_PE1	HBG067721
ENSDARG00000021564	DANRE9_43_PE17	HBG067721
ENSDARG00000016470	DANRE1_31_PE33	HBG057015
ENSDARG00000026406	DANRE14_91_PE9	HBG057015
ENSDARG00000043936	DANRE5_73_PE17	HBG057015
ENSDARG00000011168	DANRE5_73_PE15	HBG057015
ENSDARG00000014594	DANRE5_73_PE13	HBG057015
ENSDARG00000026726	DANRE5_23_PE41	HBG057015
ENSDARG00000053625	DANRE7_35_PE24	HBG057015
ENSDARG00000054034	DANRE7_34_PE26	HBG057015
ENSDARG00000036213	DANRE7_34_PE17	HBG057015
ENSDARG00000003216	DANRE25_34_PE42	HBG057015
ENSDARG00000032606	DANRE21_48_PE15	HBG068544
ENSDARG00000014233	DANRE14_90_PE31	HBG068544
ENSDARG00000044804	DANRE21_5_PE12	HBG007774
ENSDARG00000062863	DANRE5_6_PE4	HBG007774
ENSDARG00000010202	DANRE10_27_PE13	HBG011185
ENSDARG00000056511	DANRE10_27_PE12	HBG011185
ENSDARG00000053508	DANRE14_67_PE11	HBG011185
ENSDARG00000053579	DANRE14_66_PE21	HBG011185
ENSDARG00000055034	DANRE10_40_PE30	HBG011185
ENSDARG00000038378	DANRE15_24_PE4	HBG011185
ENSDARG00000012610	DANRENA851_1_PE10	HBG011185
ENSDARG00000055388	DANRE15_38_PE26	HBG021325
ENSDARG00000021204	DANRE2_61_PE8	HBG021325
ENSDARG00000053831	DANRE21_45_PE8	HBG021325
ENSDARG00000005716	DANRE20_36_PE10	HBG061116
ENSDARG00000021480	DANRE_3696_1_PE5	HBG061116
ENSDARG00000037345	DANRE2_56_PE3	HBG007596
ENSDARG00000059795	DANRE2_56_PE2	HBG007596
ENSDARG00000036826	DANRE23_17_PE14	HBG076600
ENSDARG00000063576	DANRE11_3_PE6	HBG076600
ENSDARG00000040280	DANRE16_36_PE22	HBG087657
ENSDARG00000032859	DANRE19_35_PE27	HBG087657
ENSDARG00000037099	DANRE1_42_PE21	HBG044200
ENSDARG00000018236	DANRE9_6_PE10	HBG044200
ENSDARG00000060976	DANRE3_30_PE30	HBG045440
ENSDARG00000061108	DANRE3_29_PE4	HBG045440
ENSDARG00000062140	DANRE12_21_PE37	HBG045440
ENSDARG00000062380	DANRE12_19_PE7	HBG045440
ENSDARG00000031845	DANRE17_33_PE6	HBG030094
ENSDARG00000042551	DANRE20_44_PE8	HBG030094
ENSDARG00000052288	DANRE6_58_PE16	HBG075692
ENSDARG00000052286	DANRE6_58_PE17	HBG075692
ENSDARG00000052903	DANRE21_57_PE4	HBG023018
ENSDARG00000031345	DANRE5_51_PE10	HBG023018
ENSDARG00000058350	DANRE14_8_PE17	HBG003508
ENSDARG00000058225	DANRE11_15_PE4	HBG003508
ENSDARG00000043973	DANRE20_1_PE27	HBG057716
ENSDARG00000016763	DANRE17_62_PE1	HBG057716
ENSDARG00000033201	DANRE20_9_PE13	HBG059752
ENSDARG00000053849	DANRE17_48_PE17	HBG059752
ENSDARG00000053998	DANRE17_47_PE8	HBG059752
ENSDARG00000062230	DANRE3_16_PE45	HBG022689
ENSDARG00000045138	DANRE12_21_PE25	HBG022689
ENSDARG00000045158	DANRE12_18_PE31	HBG022689
ENSDARG00000023673	DANRE9_16_PE20	HBG061208
ENSDARG00000012467	DANRE20_3_PE8	HBG061208
ENSDARG00000046143	DANRE8_66_PE23	HBG020897
ENSDARG00000044183	DANRE10_14_PE5	HBG020897
ENSDARG00000009081	DANRE5_73_PE23	HBG024958
ENSDARG00000028099	DANRE10_11_PE1	HBG024958
ENSDARG00000003215	DANRE15_46_PE18	HBG022361
ENSDARG00000051977	DANRE7_69_PE1	HBG022361
ENSDARG00000035900	DANRE19_31_PE10	HBG022361
ENSDARG00000002871	DANRE17_17_PE9	HBG003574
ENSDARG00000061607	DANRE8_26_PE5	HBG003574
ENSDARG00000035676	DANRE19_46_PE16	HBG024378
ENSDARG00000038087	DANRE17_16_PE29	HBG024378
ENSDARG00000060209	DANRE17_58_PE20	HBG069193
ENSDARG00000060181	DANRE17_58_PE26	HBG069193
ENSDARG00000042114	DANRE9_8_PE11	HBG064013
ENSDARG00000058820	DANRE6_5_PE30	HBG064013
ENSDARG00000008772	DANRE6_57_PE10	HBG059676
ENSDARG00000052360	DANRE3_65_PE15	HBG059676
ENSDARG00000036457	DANRE19_11_PE5	HBG059676
ENSDARG00000046079	DANRE16_15_PE21	HBG059676
ENSDARG00000044179	DANRE11_3_PE24	HBG002201
ENSDARG00000044574	DANRE23_30_PE1	HBG002201
ENSDARG00000056150	DANRE23_29_PE6	HBG002201
ENSDARG00000062836	DANRE16_12_PE7	HBG002201
ENSDARG00000057364	DANRE17_19_PE15	HBG072411
ENSDARG00000053859	DANRE5_41_PE15	HBG072411
ENSDARG00000052099	DANRE6_65_PE6	HBG005383
ENSDARG00000018478	DANRE2_20_PE39	HBG005383
ENSDARG00000042350	DANRE18_9_PE29	HBG067820
ENSDARG00000030614	DANRE4_36_PE3	HBG067820
ENSDARG00000025206	DANRE23_6_PE13	HBG067820
ENSDARG00000014169	DANRE6_48_PE16	HBG067820
ENSDARG00000001891	DANRE20_9_PE8	HBG067820
ENSDARG00000010934	DANRE13_39_PE35	HBG067820
ENSDARG00000063436	DANRE10_6_PE3	HBG067820
ENSDARG00000060764	DANRE20_52_PE17	HBG067820
ENSDARG00000015246	DANRE3_69_PE4	HBG076901
ENSDARG00000036470	DANRE1_63_PE11	HBG076901
ENSDARG00000032984	DANRE21_28_PE1	HBG057155
ENSDARG00000056137	DANRE21_27_PE12	HBG057155
ENSDARG00000033216	DANRE3_19_PE36	HBG057155
ENSDARG00000040538	DANRE15_53_PE7	HBG015433
ENSDARG00000060670	DANRE15_51_PE24	HBG015433
ENSDARG00000016084	DANRE2_37_PE4	HBG015433
ENSDARG00000028148	DANRE13_37_PE13	HBG060095
ENSDARG00000032578	DANRE12_54_PE3	HBG060095
ENSDARG00000006385	DANRE3_1_PE2	HBG058490
ENSDARG00000059861	DANRE1_65_PE20	HBG058490
ENSDARG00000055331	DANREA1546_1_PE3	HBG075000
ENSDARG00000056916	DANRE8_25_PE9	HBG075000
ENSDARG00000056887	DANRE8_25_PE12	HBG075000
ENSDARG00000038627	DANRE8_64_PE11	HBG075000
ENSDARG00000056879	DANRE8_25_PE13	HBG075000
ENSDARG00000056928	DANRE8_25_PE7	HBG075000
ENSDARG00000037061	DANRE2_3_PE30	HBG075000
ENSDARG00000024815	DANRE11_19_PE3	HBG084895
ENSDARG00000057916	DANRE11_19_PE1	HBG084895
ENSDARG00000053271	DANRE_3722_1_PE11	HBG084895
ENSDARG00000057923	DANRE11_18_PE17	HBG084895
ENSDARG00000037831	DANRE23_2_PE30	HBG084895
ENSDARG00000037837	DANRE23_1_PE20	HBG084895
ENSDARG00000034201	DANRE12_54_PE21	HBG014274
ENSDARG00000030441	DANRE13_37_PE28	HBG014274
ENSDARG00000035273	DANRE12_59_PE21	HBG047061
ENSDARG00000045753	DANRE4_9_PE14	HBG047061
ENSDARG00000061525	DANRE13_30_PE42	HBG048858
ENSDARG00000012574	DANRE1_61_PE11	HBG048858
ENSDARG00000059564	DANRE6_62_PE13	HBG061966
ENSDARG00000062338	DANRE9_22_PE7	HBG061966
ENSDARG00000062331	DANRE9_22_PE10	HBG061966
ENSDARG00000013207	DANRE12_36_PE7	HBG061966
ENSDARG00000016788	DANRE15_29_PE13	HBG061966
ENSDARG00000053186	DANRE10_53_PE1	HBG023072
ENSDARG00000010154	DANRE13_38_PE17	HBG023072
ENSDARG00000004814	DANRE4_13_PE28	HBG037399
ENSDARG00000021979	DANRE18_13_PE4	HBG037399
ENSDARG00000059464	DANRE7_81_PE14	HBG037399
ENSDARG00000020395	DANRE25_37_PE19	HBG037399
ENSDARG00000006046	DANRE24_2_PE1	HBG020092
ENSDARG00000027290	DANRE2_47_PE9	HBG020092
ENSDARG00000038446	DANRE9_14_PE2	HBG020092
ENSDARG00000031622	DANRE1_5_PE16	HBG020092
ENSDARG00000060148	DANRE1_57_PE3	HBG049088
ENSDARG00000061758	DANRE17_31_PE14	HBG049088
ENSDARG00000003303	DANRE8_46_PE20	HBG082612
ENSDARG00000058476	DANRE17_11_PE1	HBG082612
ENSDARG00000019103	DANRE2_62_PE28	HBG050536
ENSDARG00000057573	DANRE2_15_PE22	HBG050536
ENSDARG00000018782	DANRE6_2_PE9	HBG050536
ENSDARG00000063546	DANREA1355_1_PE2	HBG006544
ENSDARG00000004322	DANRE10_13_PE7	HBG006544
ENSDARG00000013005	DANRE10_38_PE1	HBG038234
ENSDARG00000018065	DANRE10_37_PE1	HBG038234
ENSDARG00000018532	DANRE7_53_PE37	HBG057465
ENSDARG00000058857	DANRE18_8_PE2	HBG057465
ENSDARG00000060928	DANRE23_40_PE14	HBG055834
ENSDARG00000021108	DANRE6_63_PE5	HBG055834
ENSDARG00000017211	DANRE6_57_PE25	HBG055834
ENSDARG00000008895	DANRE23_10_PE24	HBG055834
ENSDARG00000043806	DANRE10_25_PE14	HBG025065
ENSDARG00000007126	DANRE1_14_PE10	HBG025065
ENSDARG00000061219	DANRE15_41_PE11	HBG025065
ENSDARG00000035308	DANRE16_9_PE18	HBG021442
ENSDARG00000002013	DANRE19_18_PE19	HBG021442
ENSDARG00000061639	DANRE3_24_PE20	HBG038299
ENSDARG00000063601	DANRE12_2_PE24	HBG038299
ENSDARG00000019081	DANRE18_2_PE7	HBG004969
ENSDARG00000028336	DANRE18_2_PE6	HBG004969
ENSDARG00000035869	DANRE19_35_PE18	HBG044912
ENSDARG00000052789	DANRE16_62_PE33	HBG044912
ENSDARG00000063124	DANRE6_5_PE22	HBG004332
ENSDARG00000063602	DANRE9_4_PE23	HBG004332
ENSDARG00000060627	DANRE10_48_PE16	HBG020888
ENSDARG00000059484	DANRE5_76_PE10	HBG020888
ENSDARG00000020164	DANRE9_24_PE6	HBG020036
ENSDARG00000003783	DANRE1_9_PE14	HBG020036
ENSDARG00000060130	DANRE3_40_PE9	HBG073223
ENSDARG00000061255	DANRE12_35_PE19	HBG073223
ENSDARG00000033909	DANRE2_12_PE15	HBG061752
ENSDARG00000001767	DANRE21_33_PE20	HBG061752
ENSDARG00000060051	DANRE21_56_PE5	HBG057948
ENSDARG00000060060	DANRE21_56_PE1	HBG057948
ENSDARG00000061433	DANRE15_39_PE16	HBG057948
ENSDARG00000060074	DANRE8_54_PE13	HBG057948
ENSDARG00000061455	DANRE15_39_PE13	HBG057948
ENSDARG00000015989	DANRE12_1_PE25	HBG056643
ENSDARG00000007808	DANRE13_39_PE7	HBG056643
ENSDARG00000014246	DANRE13_42_PE2	HBG037720
ENSDARG00000021389	DANRE20_25_PE9	HBG037720
ENSDARG00000003091	DANRE5_23_PE10	HBG038124
ENSDARG00000005108	DANRE15_39_PE28	HBG038124
ENSDARG00000057826	DANRE8_14_PE14	HBG038124
ENSDARG00000061797	DANRE2_22_PE21	HBG038124
ENSDARG00000044447	DANRE12_52_PE12	HBG025844
ENSDARG00000004643	DANRE13_36_PE11	HBG025844
ENSDARG00000018619	DANRE18_49_PE12	HBG088367
ENSDARG00000031387	DANRE22_5_PE23	HBG088367
ENSDARG00000004702	DANRE13_59_PE2	HBG069907
ENSDARG00000052467	DANRE13_59_PE1	HBG069907
ENSDARG00000006275	DANRE11_48_PE5	HBG069907
ENSDARG00000010558	DANRE23_16_PE7	HBG090614
ENSDARG00000027797	DANRE23_34_PE16	HBG090614
ENSDARG00000063238	DANRE6_4_PE8	HBG083253
ENSDARG00000063681	DANRE13_1_PE5	HBG083253
ENSDARG00000059239	DANRE13_1_PE3	HBG083253
ENSDARG00000052520	DANRE1_61_PE6	HBG030014
ENSDARG00000036897	DANRE23_43_PE16	HBG030014
ENSDARG00000018105	DANRE7_85_PE10	HBG023821
ENSDARG00000053801	DANRE2_42_PE44	HBG023821
ENSDARG00000038716	DANRE2_41_PE5	HBG023821
ENSDARG00000042308	DANRE22_12_PE52	HBG058986
ENSDARG00000011157	DANRE2_41_PE43	HBG058986
ENSDARG00000053571	DANRE17_52_PE10	HBG003649
ENSDARG00000042827	DANRE12_8_PE13	HBG003649
ENSDARG00000014050	DANRE6_42_PE18	HBG058525
ENSDARG00000058961	DANRE23_4_PE8	HBG058525
ENSDARG00000020443	DANRE_3733_1_PE3	HBG058144
ENSDARG00000043410	DANRE20_21_PE6	HBG058144
ENSDARG00000030694	DANRE4_5_PE23	HBG017664
ENSDARG00000014085	DANRE25_37_PE12	HBG017664
ENSDARG00000042329	DANRE8_37_PE22	HBG058808
ENSDARG00000062692	DANRE21_12_PE10	HBG058808
ENSDARG00000029096	DANRE21_14_PE8	HBG058808
ENSDARG00000045979	DANRE5_4_PE4	HBG071544
ENSDARG00000027088	DANRE24_18_PE26	HBG071544
ENSDARG00000001712	DANRE14_67_PE25	HBG041167
ENSDARG00000006568	DANRE2_6_PE6	HBG041167
ENSDARG00000036236	DANRE19_14_PE18	HBG005932
ENSDARG00000007959	DANRE16_22_PE5	HBG005932
ENSDARG00000042780	DANRE17_41_PE23	HBG026194
ENSDARG00000022767	DANRE20_43_PE1	HBG026194
ENSDARG00000032865	DANRE16_4_PE13	HBG059468
ENSDARG00000042128	DANRE6_45_PE17	HBG059468
ENSDARG00000046122	DANRENA508_1_PE1	HBG059468
ENSDARG00000054486	DANRE3_35_PE28	HBG059468
ENSDARG00000054645	DANRE3_34_PE9	HBG059468
ENSDARG00000037589	DANRE23_19_PE1	HBG000080
ENSDARG00000022768	DANRE8_65_PE33	HBG000080
ENSDARG00000051749	DANRE25_38_PE9	HBG059593
ENSDARG00000023259	DANRE5_42_PE23	HBG059593
ENSDARG00000045858	DANRE4_5_PE14	HBG059593
ENSDARG00000057125	DANRE24_36_PE2	HBG004713
ENSDARG00000056228	DANRE2_24_PE4	HBG004713
ENSDARG00000062449	DANRE8_15_PE24	HBG005940
ENSDARG00000029671	DANRE2_5_PE20	HBG005940
ENSDARG00000052591	DANRE6_50_PE40	HBG053686
ENSDARG00000060265	DANRE3_37_PE38	HBG053686
ENSDARG00000041514	DANRE24_32_PE23	HBG020076
ENSDARG00000010816	DANRE2_24_PE9	HBG020076
ENSDARG00000062393	DANRE13_20_PE9	HBG022897
ENSDARG00000061361	DANRE17_37_PE10	HBG022897
ENSDARG00000008200	DANRE17_3_PE2	HBG016080
ENSDARG00000005578	DANRE1_71_PE39	HBG016080
ENSDARG00000043409	DANRE11_35_PE10	HBG055377
ENSDARG00000013422	DANRE11_35_PE6	HBG055377
ENSDARG00000062290	DANRE17_24_PE1	HBG055377
ENSDARG00000043406	DANRE17_25_PE4	HBG055377
ENSDARG00000016923	DANRE12_4_PE39	HBG058550
ENSDARG00000053342	DANRE3_42_PE59	HBG058550
ENSDARG00000017579	DANRE3_36_PE13	HBG058550
ENSDARG00000052227	DANRE13_65_PE6	HBG004637
ENSDARG00000005544	DANRE6_22_PE15	HBG004637
ENSDARG00000057984	DANRE3_13_PE4	HBG089300
ENSDARG00000058108	DANRE3_12_PE1	HBG089300
ENSDARG00000003313	DANRE2_40_PE3	HBG089300
ENSDARG00000027618	DANRE22_39_PE7	HBG069733
ENSDARG00000063337	DANRE8_3_PE5	HBG069733
ENSDARG00000060287	DANRE12_50_PE7	HBG021526
ENSDARG00000062126	DANRE4_27_PE1	HBG021526
ENSDARG00000034434	DANRE7_15_PE18	HBG038350
ENSDARG00000027423	DANRE18_25_PE1	HBG038350
ENSDARG00000063689	DANRE18_2_PE3	HBG090903
ENSDARG00000061685	DANRE25_31_PE30	HBG090903
ENSDARG00000012125	DANRE_NA72_1_PE1	HBG090903
ENSDARG00000029898	DANRE1_58_PE7	HBG090903
ENSDARG00000036156	DANRE8_7_PE4	HBG026409
ENSDARG00000044814	DANRE21_6_PE5	HBG026409
ENSDARG00000039521	DANRE2_1_PE36	HBG023882
ENSDARG00000061602	DANRE22_30_PE6	HBG023882
ENSDARG00000030104	DANRE9_19_PE17	HBG024012
ENSDARG00000020000	DANRE22_17_PE3	HBG024012
ENSDARG00000054036	DANRE23_47_PE2	HBG020896
ENSDARG00000038300	DANREA1487_1_PE1	HBG020896
ENSDARG00000062889	DANRE19_12_PE14	HBG023952
ENSDARG00000063018	DANRE2_8_PE15	HBG023952
ENSDARG00000015174	DANRE24_8_PE7	HBG082912
ENSDARG00000020847	DANRE3_12_PE13	HBG082912
ENSDARG00000038109	DANRE4_30_PE11	HBG056938
ENSDARG00000037073	DANRE20_5_PE5	HBG056938
ENSDARG00000055419	DANRE20_32_PE23	HBG056938
ENSDARG00000056700	DANRE12_16_PE1	HBG056938
ENSDARG00000041524	DANRE2_56_PE16	HBG056938
ENSDARG00000025672	DANRE8_46_PE14	HBG023065
ENSDARG00000060699	DANRE10_47_PE28	HBG023065
ENSDARG00000060845	DANRE13_39_PE2	HBG023065
ENSDARG00000063612	DANRE12_2_PE10	HBG023065
ENSDARG00000063011	DANRE10_12_PE5	HBG023065
ENSDARG00000060520	DANRE5_34_PE20	HBG023065
ENSDARG00000042802	DANRE20_38_PE7	HBG074418
ENSDARG00000058809	DANRE17_7_PE21	HBG074418
ENSDARG00000055109	DANRE14_46_PE3	HBG074418
ENSDARG00000012741	DANRE13_55_PE8	HBG009116
ENSDARG00000005625	DANRE19_36_PE2	HBG009116
ENSDARG00000013858	DANRE2_5_PE21	HBG057987
ENSDARG00000057016	DANRE22_19_PE21	HBG057987
ENSDARG00000063529	DANRE15_6_PE25	HBG069143
ENSDARG00000062347	DANRE10_24_PE1	HBG069143
ENSDARG00000055694	DANRE14_36_PE33	HBG069143
ENSDARG00000034105	DANRE1_19_PE9	HBG069143
ENSDARG00000053499	DANRE7_36_PE26	HBG078251
ENSDARG00000003971	DANRE25_33_PE17	HBG078251
ENSDARG00000008548	DANRE15_29_PE12	HBG067671
ENSDARG00000026482	DANRE12_36_PE8	HBG067671
ENSDARG00000061798	DANRE3_22_PE11	HBG067671
ENSDARG00000063233	DANRE12_5_PE34	HBG067671
ENSDARG00000042540	DANRE20_44_PE13	HBG000006
ENSDARG00000043213	DANRE17_33_PE2	HBG000006
ENSDARG00000002748	DANRE19_1_PE38	HBG071390
ENSDARG00000000189	DANRE6_21_PE1	HBG071390
ENSDARG00000038547	DANRE2_54_PE8	HBG071390
ENSDARG00000052997	DANRE2_51_PE4	HBG071390
ENSDARG00000024775	DANRE22_23_PE11	HBG071390
ENSDARG00000060552	DANRE16_41_PE14	HBG071390
ENSDARG00000062352	DANRE19_20_PE4	HBG071390
ENSDARG00000052207	DANRE1_66_PE34	HBG037389
ENSDARG00000036281	DANRE1_66_PE33	HBG037389
ENSDARG00000053462	DANRE17_54_PE16	HBG037389
ENSDARG00000052177	DANRE1_67_PE6	HBG037389
ENSDARG00000001818	DANRE22_32_PE9	HBG037389
ENSDARG00000059466	DANRE5_77_PE11	HBG074547
ENSDARG00000062948	DANRE24_24_PE11	HBG074547
ENSDARG00000044144	DANRE17_1_PE8	HBG038404
ENSDARG00000029768	DANRE12_14_PE1	HBG038404
ENSDARG00000044808	DANRE21_5_PE16	HBG050769
ENSDARG00000013730	DANRE5_49_PE1	HBG050769
ENSDARG00000005966	DANRE10_49_PE13	HBG050769
ENSDARG00000002771	DANRE5_25_PE21	HBG050769
ENSDARG00000024560	DANRE21_28_PE3	HBG050769
ENSDARG00000012881	DANRE3_19_PE31	HBG050769
ENSDARG00000041067	DANRE16_41_PE4	HBG068683
ENSDARG00000057740	DANRE15_17_PE7	HBG068683
ENSDARG00000057411	DANRE12_11_PE1	HBG068683
ENSDARG00000023600	DANRE1_38_PE5	HBG058975
ENSDARG00000039901	DANRE23_48_PE6	HBG058975
ENSDARG00000005841	DANRE25_33_PE3	HBG059108
ENSDARG00000035958	DANRE7_52_PE11	HBG059108
ENSDARG00000063617	DANRE23_1_PE10	HBG020105
ENSDARG00000060216	DANRE6_36_PE2	HBG020105
ENSDARG00000060110	DANRE2_46_PE19	HBG020105
ENSDARG00000055853	DANRE21_29_PE30	HBG057409
ENSDARG00000055905	DANRE21_29_PE20	HBG057409
ENSDARG00000056453	DANRE18_29_PE4	HBG057409
ENSDARG00000006518	DANRE14_72_PE1	HBG057409
ENSDARG00000034371	DANRE21_49_PE15	HBG069586
ENSDARG00000060018	DANRE14_88_PE3	HBG069586
ENSDARG00000057968	DANRE21_11_PE8	HBG022369
ENSDARG00000055845	DANRE5_28_PE16	HBG022369
ENSDARG00000055879	DANRE5_28_PE13	HBG022369
ENSDARG00000061571	DANRENA471_1_PE5	HBG022236
ENSDARG00000014983	DANRE23_39_PE7	HBG022236
ENSDARG00000060725	DANRE5_32_PE13	HBG038148
ENSDARG00000059699	DANRE6_54_PE10	HBG038148
ENSDARG00000061396	DANRE2_26_PE27	HBG038148
ENSDARG00000005350	DANRE23_33_PE36	HBG026328
ENSDARG00000016348	DANRE6_31_PE9	HBG026328
ENSDARG00000055681	DANRE6_29_PE24	HBG026328
ENSDARG00000020435	DANRE3_56_PE8	HBG082844
ENSDARG00000043713	DANRE17_54_PE20	HBG082844
ENSDARG00000023562	DANRE3_68_PE1	HBG061666
ENSDARG00000022963	DANRE12_3_PE7	HBG061666
ENSDARG00000062462	DANRE16_16_PE10	HBG061666
ENSDARG00000052642	DANRE3_55_PE10	HBG061666
ENSDARG00000045145	DANRE16_14_PE1	HBG061666
ENSDARG00000007945	DANRE15_15_PE26	HBG010191
ENSDARG00000058074	DANRE15_15_PE15	HBG010191
ENSDARG00000004830	DANRE5_52_PE12	HBG010191
ENSDARG00000062923	DANRE10_13_PE20	HBG057641
ENSDARG00000063280	DANRE8_3_PE24	HBG057641
ENSDARG00000001804	DANRE10_13_PE4	HBG031348
ENSDARG00000057060	DANRE9_20_PE22	HBG031348
ENSDARG00000061915	DANRE5_19_PE42	HBG059436
ENSDARG00000042791	DANRE10_46_PE14	HBG059436
ENSDARG00000025081	DANRE24_41_PE4	HBG059844
ENSDARG00000004954	DANRE3_33_PE12	HBG059844
ENSDARG00000020884	DANRE11_48_PE16	HBG058161
ENSDARG00000025641	DANRE9_36_PE3	HBG058161
ENSDARG00000056252	DANRE8_30_PE1	HBG038584
ENSDARG00000008679	DANRE8_29_PE20	HBG038584
ENSDARG00000001482	DANRE8_29_PE24	HBG038584
ENSDARG00000029402	DANRE11_40_PE11	HBG038584
ENSDARG00000016977	DANRE16_34_PE7	HBG001061
ENSDARG00000033804	DANRE19_10_PE1	HBG001061
ENSDARG00000059709	DANRE3_48_PE21	HBG021571
ENSDARG00000062996	DANRE1_8_PE21	HBG021571
ENSDARG00000058784	DANRE2_4_PE27	HBG058458
ENSDARG00000012552	DANRE24_31_PE33	HBG058458
ENSDARG00000002333	DANRE20_36_PE9	HBG019838
ENSDARG00000053104	DANRE2_49_PE1	HBG019838
ENSDARG00000016866	DANRE5_31_PE6	HBG019838
ENSDARG00000025846	DANRE8_11_PE14	HBG019838
ENSDARG00000063657	DANRE24_8_PE1	HBG042287
ENSDARG00000062805	DANRE2_12_PE1	HBG042287
ENSDARG00000060474	DANRE20_56_PE31	HBG059280
ENSDARG00000061276	DANRE17_38_PE34	HBG059280
ENSDARG00000060947	DANRE17_42_PE8	HBG059280
ENSDARG00000020239	DANRE17_42_PE18	HBG059280
ENSDARG00000055971	DANRE17_30_PE4	HBG006830
ENSDARG00000056250	DANRE17_27_PE23	HBG006830
ENSDARG00000040874	DANRE22_41_PE1	HBG006830
ENSDARG00000056532	DANRE19_26_PE2	HBG061159
ENSDARG00000053425	DANRE16_54_PE6	HBG061159
ENSDARG00000015501	DANRE16_54_PE2	HBG061159
ENSDARG00000055427	DANRE24_46_PE38	HBG058243
ENSDARG00000024744	DANRE2_11_PE10	HBG058243
ENSDARG00000058187	DANRE22_13_PE19	HBG058243
ENSDARG00000060289	DANRE_3693_1_PE10	HBG058243
ENSDARG00000043235	DANRE16_1_PE13	HBG073206
ENSDARG00000004588	DANRE19_25_PE1	HBG073206
ENSDARG00000014875	DANRE6_9_PE30	HBG071644
ENSDARG00000058207	DANRE9_13_PE7	HBG071644
ENSDARG00000000567	DANRE3_46_PE4	HBG021682
ENSDARG00000035910	DANRE12_15_PE4	HBG021682
ENSDARG00000006901	DANRE6_63_PE19	HBG036142
ENSDARG00000060384	DANRE10_50_PE16	HBG036142
ENSDARG00000062938	DANRE13_10_PE22	HBG036142
ENSDARG00000039731	DANRE14_89_PE12	HBG036142
ENSDARG00000040131	DANRE17_60_PE25	HBG048873
ENSDARG00000043700	DANRE20_13_PE3	HBG048873
ENSDARG00000037042	DANRE20_12_PE11	HBG048873
ENSDARG00000062823	DANRE8_10_PE5	HBG003863
ENSDARG00000009527	DANRE10_6_PE1	HBG003863
ENSDARG00000036280	DANRE11_16_PE2	HBG003411
ENSDARG00000011196	DANRE23_50_PE13	HBG003411
ENSDARG00000021255	DANRE13_38_PE26	HBG060551
ENSDARG00000059995	DANRE12_59_PE6	HBG060551
ENSDARG00000062597	DANRE25_14_PE20	HBG038349
ENSDARG00000059419	DANRE7_89_PE25	HBG038349
ENSDARG00000060614	DANRE7_37_PE26	HBG038349
ENSDARG00000011396	DANRE21_6_PE12	HBG023753
ENSDARG00000060091	DANRENA591_1_PE5	HBG023753
ENSDARG00000060065	DANRE8_54_PE17	HBG023753
ENSDARG00000039966	DANRE14_91_PE6	HBG056794
ENSDARG00000034007	DANRE1_32_PE1	HBG056794
ENSDARG00000016460	DANRE17_15_PE21	HBG069103
ENSDARG00000059055	DANRE19_6_PE22	HBG069103
ENSDARG00000059056	DANRE19_6_PE21	HBG069103
ENSDARG00000042643	DANRE19_2_PE16	HBG069103
ENSDARG00000063382	DANRE14_1_PE21	HBG040904
ENSDARG00000063359	DANRE7_3_PE11	HBG040904
ENSDARG00000060601	DANRE8_39_PE16	HBG023086
ENSDARG00000023380	DANRE21_21_PE46	HBG023086
ENSDARG00000060141	DANRE21_52_PE14	HBG023086
ENSDARG00000016742	DANRE21_19_PE13	HBG023086
ENSDARG00000020123	DANRE20_47_PE3	HBG027149
ENSDARG00000032426	DANRE17_7_PE15	HBG027149
ENSDARG00000062777	DANRE3_10_PE3	HBG038108
ENSDARG00000061135	DANRE24_46_PE30	HBG038108
ENSDARG00000016717	DANRE14_36_PE34	HBG076923
ENSDARG00000042096	DANRE7_87_PE9	HBG076923
ENSDARG00000063683	DANRE12_1_PE16	HBG006894
ENSDARG00000062151	DANRE3_17_PE23	HBG006894
ENSDARG00000002037	DANRE11_21_PE3	HBG025660
ENSDARG00000023840	DANRE23_42_PE8	HBG025660
ENSDARG00000015810	DANRE8_18_PE16	HBG025660
ENSDARG00000037140	DANRE23_29_PE25	HBG025660
ENSDARG00000029075	DANRE23_29_PE15	HBG025660
ENSDARG00000004216	DANRE15_14_PE29	HBG056504
ENSDARG00000033544	DANRE15_13_PE32	HBG056504
ENSDARG00000029124	DANRE5_29_PE12	HBG056504
ENSDARG00000054365	DANRE8_40_PE22	HBG005228
ENSDARG00000054420	DANRE8_40_PE16	HBG005228
ENSDARG00000009695	DANRE8_40_PE15	HBG005228
ENSDARG00000007480	DANRE2_1_PE24	HBG005228
ENSDARG00000041715	DANRE15_30_PE29	HBG005228
ENSDARG00000027620	DANRE5_23_PE21	HBG005228
ENSDARG00000053429	DANRE16_54_PE4	HBG022352
ENSDARG00000034907	DANRE16_47_PE16	HBG022352
ENSDARG00000036017	DANRE19_28_PE11	HBG022352
ENSDARG00000008100	DANRE7_46_PE31	HBG088408
ENSDARG00000051730	DANRE25_39_PE51	HBG088408
ENSDARG00000044827	DANRE11_32_PE1	HBG069724
ENSDARG00000002483	DANRE23_5_PE9	HBG069724
ENSDARG00000005050	DANRE6_42_PE10	HBG069724
ENSDARG00000032234	DANRE8_31_PE4	HBG069724
ENSDARG00000003900	DANRE6_34_PE7	HBG037812
ENSDARG00000012496	DANRE11_40_PE8	HBG037812
ENSDARG00000037393	DANRE14_25_PE2	HBG057085
ENSDARG00000037748	DANRE1_70_PE33	HBG057085
ENSDARG00000057949	DANRE14_14_PE3	HBG057085
ENSDARG00000059682	DANRE1_70_PE9	HBG057085
ENSDARG00000003423	DANRE13_29_PE23	HBG010023
ENSDARG00000060226	DANRE8_48_PE17	HBG010023
ENSDARG00000062399	DANRE24_31_PE4	HBG020061
ENSDARG00000061909	DANRE21_24_PE30	HBG020061
ENSDARG00000053090	DANRE10_53_PE15	HBG037538
ENSDARG00000052601	DANRE8_63_PE21	HBG037538
ENSDARG00000058435	DANRE5_8_PE14	HBG037538
ENSDARG00000040274	DANRE18_52_PE4	HBG081757
ENSDARG00000018743	DANRE25_33_PE12	HBG081757
ENSDARG00000032619	DANRE3_17_PE27	HBG021412
ENSDARG00000021372	DANRE12_1_PE20	HBG021412
ENSDARG00000004314	DANRE3_18_PE3	HBG058949
ENSDARG00000008350	DANRE6_61_PE8	HBG058949
ENSDARG00000005271	DANRE16_4_PE8	HBG042645
ENSDARG00000016062	DANRE13_2_PE25	HBG042645
ENSDARG00000006074	DANRE8_64_PE14	HBG003540
ENSDARG00000056946	DANRE8_25_PE5	HBG003540
ENSDARG00000056864	DANRE8_25_PE16	HBG003540
ENSDARG00000022213	DANRE2_3_PE29	HBG003540
ENSDARG00000033516	DANRE17_36_PE4	HBG002761
ENSDARG00000041577	DANRE20_52_PE26	HBG002761
ENSDARG00000041618	DANRE20_52_PE1	HBG002761
ENSDARG00000052966	DANRE3_47_PE10	HBG000793
ENSDARG00000057206	DANRE12_12_PE10	HBG000793
ENSDARG00000043281	DANRE8_22_PE31	HBG059134
ENSDARG00000038548	DANRE2_54_PE6	HBG059134
ENSDARG00000005481	DANRE20_15_PE10	HBG022329
ENSDARG00000007693	DANRE17_13_PE9	HBG022329
ENSDARG00000018989	DANRE14_27_PE13	HBG087501
ENSDARG00000004754	DANRE21_48_PE19	HBG087501
ENSDARG00000052729	DANRE13_54_PE13	HBG056730
ENSDARG00000008127	DANRE12_7_PE1	HBG056730
ENSDARG00000036036	DANRE7_57_PE2	HBG085658
ENSDARG00000020708	DANRE25_7_PE17	HBG085658
ENSDARG00000006128	DANRE13_9_PE6	HBG022082
ENSDARG00000058892	DANRE6_5_PE10	HBG022082
ENSDARG00000058997	DANRE6_4_PE4	HBG022082
ENSDARG00000060291	DANRE1_52_PE8	HBG022918
ENSDARG00000060299	DANRE1_52_PE3	HBG022918
ENSDARG00000063106	DANRE14_5_PE15	HBG022918
ENSDARG00000018452	DANRE15_5_PE26	HBG026015
ENSDARG00000038967	DANRE2_54_PE2	HBG026015
ENSDARG00000028857	DANRE5_20_PE6	HBG068080
ENSDARG00000063520	DANRE10_4_PE10	HBG068080
ENSDARG00000003098	DANRE8_30_PE30	HBG038046
ENSDARG00000057093	DANRE11_26_PE31	HBG038046
ENSDARG00000059979	DANRE14_89_PE8	HBG079344
ENSDARG00000018997	DANRE1_13_PE27	HBG079344
ENSDARG00000011445	DANRE20_28_PE27	HBG075323
ENSDARG00000053864	DANRE17_48_PE14	HBG075323
ENSDARG00000033840	DANRE15_52_PE4	HBG090738
ENSDARG00000062246	DANRE10_24_PE39	HBG090738
ENSDARG00000059770	DANRE7_60_PE5	HBG058303
ENSDARG00000061660	DANRE24_41_PE28	HBG058303
ENSDARG00000040248	DANRE5_32_PE29	HBG058303
ENSDARG00000016545	DANRE8_52_PE18	HBG058303
ENSDARG00000059083	DANRE17_3_PE34	HBG074898
ENSDARG00000031200	DANRE20_59_PE2	HBG074898
ENSDARG00000035715	DANRE19_31_PE5	HBG070195
ENSDARG00000039034	DANRE13_56_PE1	HBG070195
ENSDARG00000020095	DANRE18_7_PE35	HBG023351
ENSDARG00000041735	DANRE9_13_PE6	HBG023351
ENSDARG00000032868	DANRE6_21_PE12	HBG003641
ENSDARG00000060616	DANRE1_43_PE5	HBG003641
ENSDARG00000013221	DANRE2_23_PE10	HBG003641
ENSDARG00000002411	DANRE11_53_PE8	HBG003641
ENSDARG00000019553	DANRE8_40_PE3	HBG063503
ENSDARG00000045201	DANRE7_3_PE16	HBG063503
ENSDARG00000061243	DANRE5_27_PE11	HBG055589
ENSDARG00000062256	DANRE15_31_PE1	HBG055589
ENSDARG00000060713	DANRE1_40_PE11	HBG085548
ENSDARG00000060365	DANRE9_54_PE4	HBG085548
ENSDARG00000062656	DANRE14_14_PE8	HBG024796
ENSDARG00000062320	DANRE1_16_PE7	HBG024796
ENSDARG00000062341	DANRE1_15_PE26	HBG024796
ENSDARG00000038011	DANRE3_32_PE13	HBG009306
ENSDARG00000039932	DANRE6_62_PE11	HBG009306
ENSDARG00000011506	DANRE19_24_PE7	HBG058227
ENSDARG00000061534	DANRE24_43_PE3	HBG058227
ENSDARG00000011515	DANRE8_67_PE20	HBG005700
ENSDARG00000004154	DANREA2847_1_PE2	HBG005700
ENSDARG00000038814	DANRE24_13_PE4	HBG087083
ENSDARG00000061075	DANRE2_29_PE49	HBG087083
ENSDARG00000036567	DANRE6_48_PE4	HBG021552
ENSDARG00000052107	DANRE3_78_PE3	HBG021552
ENSDARG00000011148	DANRE3_77_PE21	HBG021552
ENSDARG00000059989	DANRE2_48_PE26	HBG037876
ENSDARG00000024588	DANRE22_15_PE24	HBG037876
ENSDARG00000015576	DANRE13_31_PE14	HBG022849
ENSDARG00000036479	DANRE1_61_PE15	HBG022849
ENSDARG00000016088	DANRE15_22_PE1	HBG009954
ENSDARG00000057027	DANRE21_20_PE9	HBG009954
ENSDARG00000056866	DANRE21_21_PE36	HBG009954
ENSDARG00000017543	DANRE21_21_PE25	HBG009954
ENSDARG00000004308	DANRE16_37_PE22	HBG057203
ENSDARG00000017111	DANRE19_34_PE14	HBG057203
ENSDARG00000006624	DANRE10_18_PE10	HBG008071
ENSDARG00000021996	DANRE8_12_PE15	HBG008071
ENSDARG00000018750	DANRE16_28_PE14	HBG038034
ENSDARG00000031751	DANRE19_22_PE9	HBG038034
ENSDARG00000061033	DANRE11_42_PE7	HBG024501
ENSDARG00000059800	DANRE8_61_PE25	HBG024501
ENSDARG00000059962	DANRE12_59_PE25	HBG024501
ENSDARG00000060258	DANRE17_56_PE14	HBG024501
ENSDARG00000059471	DANRE3_76_PE20	HBG003255
ENSDARG00000060452	DANRE12_46_PE4	HBG003255
ENSDARG00000057459	DANRE15_23_PE1	HBG020650
ENSDARG00000062633	DANRE15_20_PE9	HBG020650
ENSDARG00000009930	DANRE10_22_PE10	HBG020650
ENSDARG00000059527	DANRE7_75_PE11	HBG089374
ENSDARG00000061496	DANRE22_31_PE13	HBG089374
ENSDARG00000061432	DANRE22_32_PE13	HBG089374
ENSDARG00000053682	DANRE2_43_PE21	HBG089374
ENSDARG00000060205	DANRE2_43_PE26	HBG089374
ENSDARG00000057200	DANRE17_22_PE1	HBG089374
ENSDARG00000052356	DANRE1_65_PE2	HBG089374
ENSDARG00000052376	DANRE1_64_PE12	HBG089374
ENSDARG00000036721	DANRE19_10_PE46	HBG023739
ENSDARG00000018425	DANRE16_37_PE13	HBG023739
ENSDARG00000062173	DANRE22_23_PE8	HBG024946
ENSDARG00000059965	DANRE2_49_PE10	HBG024946
ENSDARG00000019208	DANRE21_3_PE14	HBG024946
ENSDARG00000035122	DANRE5_75_PE7	HBG024946
ENSDARG00000059462	DANRE3_77_PE11	HBG024946
ENSDARG00000059475	DANRE3_75_PE13	HBG024946
ENSDARG00000059723	DANRE1_68_PE21	HBG024946
ENSDARG00000040543	DANRE1_1_PE20	HBG084493
ENSDARG00000040898	DANRE9_32_PE41	HBG084493
ENSDARG00000009738	DANRE9_37_PE7	HBG058054
ENSDARG00000034352	DANRE8_17_PE11	HBG058054
ENSDARG00000062174	DANRE6_15_PE6	HBG058054
ENSDARG00000061283	DANRE23_34_PE21	HBG058054
ENSDARG00000001881	DANRE23_16_PE6	HBG058054
ENSDARG00000039135	DANRE23_17_PE16	HBG058054
ENSDARG00000055565	DANRE2_29_PE35	HBG058054
ENSDARG00000059054	DANRE19_6_PE23	HBG002420
ENSDARG00000020876	DANRE12_32_PE24	HBG002420
ENSDARG00000054489	DANRE12_32_PE19	HBG002420
ENSDARG00000062580	DANRE6_11_PE11	HBG021495
ENSDARG00000063138	DANRE9_12_PE2	HBG021495
ENSDARG00000056892	DANRE16_21_PE6	HBG071201
ENSDARG00000029761	DANRE19_15_PE9	HBG071201
ENSDARG00000062667	DANRE12_15_PE6	HBG071201
ENSDARG00000028944	DANRE21_34_PE17	HBG071201
ENSDARG00000058222	DANRE9_13_PE4	HBG071201
ENSDARG00000009386	DANRE21_16_PE9	HBG071201
ENSDARG00000022979	DANRE21_16_PE21	HBG071201
ENSDARG00000039385	DANRENA526_1_PE1	HBG071201
ENSDARG00000041926	DANRE5_78_PE3	HBG071201
ENSDARG00000031086	DANRE25_29_PE14	HBG084399
ENSDARG00000035650	DANRE17_41_PE16	HBG084399
ENSDARG00000037533	DANRE20_62_PE27	HBG050530
ENSDARG00000040683	DANRE2_1_PE47	HBG050530
ENSDARG00000014068	DANRE1_66_PE8	HBG061332
ENSDARG00000005423	DANRE13_39_PE8	HBG061332
ENSDARG00000020964	DANRE15_11_PE3	HBG037844
ENSDARG00000042489	DANRE10_52_PE11	HBG037844
ENSDARG00000054878	DANRE12_30_PE7	HBG044494
ENSDARG00000058004	DANRE13_10_PE6	HBG044494
ENSDARG00000018865	DANRE5_77_PE14	HBG008038
ENSDARG00000006014	DANRE5_25_PE4	HBG008038
ENSDARG00000035905	DANRE7_59_PE9	HBG000141
ENSDARG00000045927	DANRE25_5_PE14	HBG000141
ENSDARG00000059660	DANRE8_65_PE43	HBG022472
ENSDARG00000037607	DANRE23_18_PE18	HBG022472
ENSDARG00000018881	DANRE22_1_PE18	HBG026055
ENSDARG00000034604	DANRE23_20_PE13	HBG026055
ENSDARG00000063464	DANREA1169_1_PE8	HBG078467
ENSDARG00000063724	DANRE24_2_PE9	HBG078467
ENSDARG00000063361	DANRE18_8_PE13	HBG057464
ENSDARG00000063008	DANRE4_13_PE31	HBG057464
ENSDARG00000058704	DANRE6_6_PE13	HBG058964
ENSDARG00000063257	DANRE6_4_PE5	HBG058964
ENSDARG00000063199	DANRE6_4_PE23	HBG058964
ENSDARG00000035648	DANRE24_43_PE5	HBG059041
ENSDARG00000036051	DANRE19_24_PE5	HBG059041
ENSDARG00000061158	DANRE16_34_PE10	HBG084752
ENSDARG00000030173	DANRE5_26_PE17	HBG084752
ENSDARG00000061671	DANRE12_28_PE7	HBG023159
ENSDARG00000063606	DANRE13_1_PE58	HBG023159
ENSDARG00000063150	DANRE7_8_PE3	HBG023159
ENSDARG00000061454	DANRE21_32_PE3	HBG023159
ENSDARG00000016630	DANRE20_36_PE27	HBG045481
ENSDARG00000052914	DANRE_3696_1_PE7	HBG045481
ENSDARG00000014538	DANRE11_50_PE1	HBG045481
ENSDARG00000031782	DANRE17_2_PE11	HBG023460
ENSDARG00000006060	DANRE4_2_PE4	HBG023460
ENSDARG00000024189	DANRE20_37_PE9	HBG042429
ENSDARG00000025024	DANRE17_17_PE7	HBG042429
ENSDARG00000010953	DANRE12_36_PE20	HBG018212
ENSDARG00000038190	DANRE3_57_PE16	HBG018212
ENSDARG00000056232	DANRE3_22_PE6	HBG018212
ENSDARG00000011049	DANRE23_18_PE19	HBG001773
ENSDARG00000042954	DANRE8_65_PE34	HBG001773
ENSDARG00000043701	DANRE8_2_PE9	HBG085908
ENSDARG00000043180	DANRE22_9_PE3	HBG085908
ENSDARG00000063046	DANRE21_7_PE20	HBG037332
ENSDARG00000059678	DANRE5_62_PE2	HBG037332
ENSDARG00000029325	DANRE16_47_PE22	HBG016403
ENSDARG00000054099	DANRE16_47_PE10	HBG016403
ENSDARG00000030700	DANRE19_27_PE1	HBG016403
ENSDARG00000025027	DANRE23_39_PE1	HBG095343
ENSDARG00000017311	DANRE2_49_PE4	HBG095343
ENSDARG00000062343	DANRE22_19_PE22	HBG021057
ENSDARG00000063293	DANRE18_9_PE19	HBG021057
ENSDARG00000061541	DANRE5_24_PE14	HBG022951
ENSDARG00000060556	DANRE2_38_PE21	HBG022951
ENSDARG00000062725	DANRE21_11_PE10	HBG022951
ENSDARG00000061329	DANRE23_34_PE8	HBG058269
ENSDARG00000060061	DANRE6_41_PE19	HBG058269
ENSDARG00000025974	DANRE6_41_PE1	HBG058269
ENSDARG00000026329	DANRE24_35_PE8	HBG058608
ENSDARG00000017748	DANRE2_13_PE30	HBG058608
ENSDARG00000011989	DANRE5_41_PE29	HBG043529
ENSDARG00000043483	DANRE15_53_PE18	HBG043529
ENSDARG00000058421	DANRE12_5_PE26	HBG024660
ENSDARG00000020493	DANRE13_1_PE44	HBG024660
ENSDARG00000020072	DANRE21_3_PE17	HBG019464
ENSDARG00000011623	DANRE5_82_PE15	HBG019464
ENSDARG00000052631	DANRE5_61_PE8	HBG019464
ENSDARG00000010785	DANRE20_45_PE6	HBG019464
ENSDARG00000063430	DANRE17_4_PE9	HBG019464
ENSDARG00000056913	DANRE10_24_PE31	HBG026554
ENSDARG00000052057	DANRE7_65_PE21	HBG026554
ENSDARG00000060533	DANRE1_45_PE10	HBG037646
ENSDARG00000031179	DANRE5_10_PE2	HBG037646
ENSDARG00000061285	DANRE13_33_PE14	HBG037646
ENSDARG00000037084	DANRE13_17_PE1	HBG037646
ENSDARG00000060955	DANRE8_34_PE17	HBG037646
ENSDARG00000062299	DANRE19_21_PE6	HBG056432
ENSDARG00000061359	DANRE15_39_PE30	HBG056432
ENSDARG00000016471	DANRE10_33_PE6	HBG056432
ENSDARG00000061730	DANRE10_33_PE2	HBG056432
ENSDARG00000009136	DANRE13_1_PE27	HBG056759
ENSDARG00000054939	DANRE22_38_PE7	HBG056759
ENSDARG00000054858	DANRE22_38_PE22	HBG056759
ENSDARG00000033733	DANRE18_60_PE1	HBG021255
ENSDARG00000022531	DANRE3_29_PE26	HBG021255
ENSDARG00000017398	DANRE2_10_PE10	HBG058583
ENSDARG00000057419	DANRE8_21_PE4	HBG058583
ENSDARG00000031484	DANRE13_3_PE5	HBG074836
ENSDARG00000014840	DANRE13_3_PE4	HBG074836
ENSDARG00000038018	DANRE12_42_PE20	HBG074836
ENSDARG00000013134	DANRE17_51_PE13	HBG074836
ENSDARG00000021345	DANRE20_32_PE3	HBG074836
ENSDARG00000026926	DANRE14_91_PE13	HBG074836
ENSDARG00000019752	DANRE5_76_PE16	HBG074836
ENSDARG00000055043	DANRE18_47_PE1	HBG025848
ENSDARG00000038125	DANRE25_6_PE8	HBG025848
ENSDARG00000053246	DANRE25_4_PE9	HBG025848
ENSDARG00000053177	DANRE25_4_PE20	HBG025848
ENSDARG00000001452	DANRE13_30_PE33	HBG055404
ENSDARG00000013394	DANRE12_9_PE6	HBG055404
ENSDARG00000057644	DANRE12_9_PE4	HBG055404
ENSDARG00000059242	DANRE15_2_PE24	HBG006850
ENSDARG00000059244	DANRE15_2_PE23	HBG006850
ENSDARG00000056664	DANRE10_26_PE16	HBG006850
ENSDARG00000041062	DANRE18_25_PE13	HBG001048
ENSDARG00000036344	DANRE7_31_PE15	HBG001048
ENSDARG00000030479	DANRE15_44_PE15	HBG010906
ENSDARG00000045990	DANRE10_43_PE6	HBG010906
ENSDARG00000029722	DANRE3_47_PE23	HBG010906
ENSDARG00000053990	DANRE23_48_PE5	HBG010906
ENSDARG00000053994	DANRE23_48_PE4	HBG010906
ENSDARG00000003513	DANRE20_20_PE1	HBG078489
ENSDARG00000040095	DANRE16_47_PE5	HBG078489
ENSDARG00000044459	DANRE16_46_PE27	HBG078489
ENSDARG00000059452	DANRE7_84_PE7	HBG009950
ENSDARG00000062033	DANRE1_22_PE18	HBG009950
ENSDARG00000061835	DANRE10_31_PE11	HBG025846
ENSDARG00000063372	DANRE15_10_PE24	HBG025846
ENSDARG00000042293	DANRE9_42_PE2	HBG089282
ENSDARG00000044512	DANRE21_30_PE30	HBG089282
ENSDARG00000038710	DANRE_3691_1_PE4	HBG033214
ENSDARG00000062556	DANRE5_13_PE2	HBG033214
ENSDARG00000052706	DANRE7_44_PE25	HBG000722
ENSDARG00000052862	DANRE7_43_PE11	HBG000722
ENSDARG00000002787	DANRE18_24_PE1	HBG000722
ENSDARG00000045975	DANRE1_70_PE4	HBG023662
ENSDARG00000006299	DANRE9_17_PE6	HBG023662
ENSDARG00000055656	DANRE5_29_PE31	HBG059598
ENSDARG00000040568	DANRE15_33_PE24	HBG059598
ENSDARG00000026531	DANRE10_54_PE17	HBG061303
ENSDARG00000058538	DANRE15_10_PE25	HBG061303
ENSDARG00000055652	DANRE12_22_PE11	HBG058637
ENSDARG00000017738	DANRE4_17_PE1	HBG058637
ENSDARG00000032465	DANRE2_42_PE2	HBG088942
ENSDARG00000034628	DANRE11_50_PE7	HBG088942
ENSDARG00000052138	DANRE7_61_PE11	HBG088942
ENSDARG00000009563	DANRE25_36_PE3	HBG088942
ENSDARG00000011408	DANRE18_3_PE4	HBG047913
ENSDARG00000006600	DANRE25_36_PE4	HBG047913
ENSDARG00000012586	DANRENA645_1_PE1	HBG087023
ENSDARG00000010749	DANRE6_14_PE1	HBG087023
ENSDARG00000002414	DANRE12_37_PE8	HBG005542
ENSDARG00000008816	DANRE13_26_PE23	HBG005542
ENSDARG00000056554	DANRE23_25_PE16	HBG028675
ENSDARG00000053272	DANRE6_41_PE5	HBG028675
ENSDARG00000012153	DANRE2_53_PE17	HBG048156
ENSDARG00000019341	DANRE22_15_PE25	HBG048156
ENSDARG00000062168	DANRE25_21_PE24	HBG024164
ENSDARG00000061487	DANRE4_49_PE2	HBG024164
ENSDARG00000061502	DANRE4_48_PE15	HBG024164
ENSDARG00000030311	DANRE5_23_PE38	HBG035458
ENSDARG00000033104	DANRE5_82_PE1	HBG035458
ENSDARG00000012458	DANRE1_7_PE20	HBG022560
ENSDARG00000026416	DANRE1_7_PE18	HBG022560
ENSDARG00000055383	DANRE3_28_PE5	HBG022560
ENSDARG00000063043	DANRE18_16_PE7	HBG023681
ENSDARG00000063239	DANRE4_10_PE21	HBG023681
ENSDARG00000061795	DANRE13_28_PE1	HBG023681
ENSDARG00000053209	DANRE7_39_PE27	HBG014487
ENSDARG00000053100	DANRE7_40_PE33	HBG014487
ENSDARG00000031763	DANRE18_23_PE8	HBG014487
ENSDARG00000041731	DANREA2153_1_PE1	HBG087016
ENSDARG00000057223	DANRE21_19_PE1	HBG087016
ENSDARG00000018787	DANRE16_34_PE1	HBG087016
ENSDARG00000030326	DANRE19_9_PE16	HBG087016
ENSDARG00000040265	DANRE7_21_PE37	HBG003218
ENSDARG00000035562	DANRE5_17_PE8	HBG003218
ENSDARG00000061779	DANRE2_22_PE25	HBG025143
ENSDARG00000063171	DANRE11_7_PE15	HBG025143
ENSDARG00000063303	DANRE11_6_PE14	HBG025143
ENSDARG00000058823	DANRE23_6_PE8	HBG078312
ENSDARG00000013963	DANRE23_6_PE2	HBG078312
ENSDARG00000037285	DANRE23_30_PE12	HBG078312
ENSDARG00000058678	DANRE19_9_PE7	HBG078312
ENSDARG00000007086	DANRE16_32_PE6	HBG078312
ENSDARG00000056293	DANRE16_27_PE15	HBG078312
ENSDARG00000019457	DANRE11_27_PE24	HBG025981
ENSDARG00000004729	DANRE8_2_PE7	HBG025981
ENSDARG00000023623	DANRE23_42_PE9	HBG078773
ENSDARG00000005210	DANRE1_38_PE9	HBG078773
ENSDARG00000031817	DANRE1_35_PE1	HBG037516
ENSDARG00000054231	DANRE1_35_PE4	HBG037516
ENSDARG00000054277	DANRE1_34_PE11	HBG037516
ENSDARG00000016534	DANRE1_12_PE8	HBG037516
ENSDARG00000026444	DANRE24_25_PE8	HBG058726
ENSDARG00000046154	DANRE5_2_PE24	HBG058726
ENSDARG00000005870	DANRE9_19_PE5	HBG023315
ENSDARG00000041602	DANRE14_83_PE16	HBG023315
ENSDARG00000001994	DANRE21_9_PE10	HBG002352
ENSDARG00000056036	DANRE5_27_PE7	HBG002352
ENSDARG00000020102	DANRE21_47_PE8	HBG040980
ENSDARG00000004648	DANRE14_27_PE18	HBG040980
ENSDARG00000053542	DANRE1_41_PE13	HBG040980
ENSDARG00000054925	DANRE10_41_PE17	HBG040980
ENSDARG00000014217	DANRE9_17_PE27	HBG040980
ENSDARG00000030598	DANRE17_57_PE1	HBG024156
ENSDARG00000027183	DANRE11_19_PE8	HBG024156
ENSDARG00000056856	DANRE16_22_PE4	HBG058895
ENSDARG00000034062	DANRE19_14_PE17	HBG058895
ENSDARG00000042723	DANRE8_51_PE5	HBG056765
ENSDARG00000044015	DANRE10_16_PE1	HBG056765
ENSDARG00000056651	DANRE13_24_PE1	HBG056765
ENSDARG00000062076	DANRE14_26_PE2	HBG056765
ENSDARG00000005394	DANRE20_56_PE35	HBG044562
ENSDARG00000015566	DANRE17_47_PE21	HBG044562
ENSDARG00000061170	DANRE10_42_PE3	HBG021331
ENSDARG00000061801	DANRE15_35_PE3	HBG021331
ENSDARG00000058649	DANRE19_9_PE18	HBG023686
ENSDARG00000012367	DANRE16_34_PE4	HBG023686
ENSDARG00000017901	DANRE7_36_PE22	HBG019489
ENSDARG00000044271	DANRE5_29_PE2	HBG019489
ENSDARG00000020114	DANRE8_46_PE2	HBG002166
ENSDARG00000027058	DANRE8_38_PE26	HBG002166
ENSDARG00000010641	DANRE10_14_PE10	HBG002166
ENSDARG00000004211	DANRE16_20_PE25	HBG057159
ENSDARG00000058578	DANRE19_10_PE13	HBG057159
ENSDARG00000056743	DANRE24_38_PE22	HBG059094
ENSDARG00000038658	DANRE2_45_PE19	HBG059094
ENSDARG00000038666	DANRE2_1_PE40	HBG068131
ENSDARG00000014947	DANRE20_62_PE29	HBG068131
ENSDARG00000044954	DANRE13_1_PE22	HBG056924
ENSDARG00000039528	DANRE22_47_PE8	HBG056924
ENSDARG00000016676	DANRE18_28_PE10	HBG085795
ENSDARG00000036058	DANRE7_33_PE26	HBG085795
ENSDARG00000038822	DANRE2_29_PE36	HBG070346
ENSDARG00000059559	DANRE7_72_PE17	HBG070346
ENSDARG00000022550	DANRE4_15_PE18	HBG010004
ENSDARG00000060132	DANREA2638_1_PE3	HBG010004
ENSDARG00000011122	DANRE8_14_PE2	HBG002114
ENSDARG00000052658	DANRE12_56_PE25	HBG002114
ENSDARG00000059938	DANRE7_51_PE36	HBG087870
ENSDARG00000059950	DANRE7_51_PE31	HBG087870
ENSDARG00000061086	DANRE2_29_PE45	HBG087870
ENSDARG00000055311	DANRE14_42_PE9	HBG024776
ENSDARG00000012724	DANRE21_3_PE35	HBG024776
ENSDARG00000063107	DANRE12_8_PE9	HBG023688
ENSDARG00000061679	DANRE17_32_PE10	HBG023688
ENSDARG00000061736	DANRE17_31_PE23	HBG023688
ENSDARG00000058178	DANRE24_26_PE12	HBG060209
ENSDARG00000055066	DANRE10_40_PE19	HBG060209
ENSDARG00000043604	DANRE4_26_PE15	HBG024937
ENSDARG00000028541	DANRE12_58_PE19	HBG024937
ENSDARG00000032919	DANRE4_18_PE4	HBG023701
ENSDARG00000034933	DANRE25_3_PE1	HBG023701
ENSDARG00000003206	DANRE23_54_PE10	HBG023701
ENSDARG00000045978	DANRE12_29_PE10	HBG023701
ENSDARG00000061852	DANRE23_28_PE12	HBG037849
ENSDARG00000062171	DANRE11_26_PE24	HBG037849
ENSDARG00000037065	DANRE20_5_PE10	HBG076429
ENSDARG00000037613	DANRE17_59_PE7	HBG076429
ENSDARG00000038106	DANRE15_21_PE7	HBG020503
ENSDARG00000023019	DANRE10_38_PE4	HBG020503
ENSDARG00000062746	DANRE2_12_PE17	HBG044261
ENSDARG00000061090	DANRE1_32_PE15	HBG044261
ENSDARG00000019779	DANRE1_30_PE19	HBG044261
ENSDARG00000036688	DANRE1_56_PE19	HBG089565
ENSDARG00000040065	DANRE9_27_PE16	HBG089565
ENSDARG00000058064	DANRE14_13_PE6	HBG089565
ENSDARG00000035553	DANRE5_17_PE38	HBG089565
ENSDARG00000031240	DANRE17_33_PE7	HBG045040
ENSDARG00000017338	DANRE20_44_PE7	HBG045040
ENSDARG00000010583	DANRE2_47_PE8	HBG088744
ENSDARG00000034238	DANRE24_3_PE3	HBG088744
ENSDARG00000038445	DANRE16_62_PE29	HBG047870
ENSDARG00000035868	DANRE19_35_PE21	HBG047870
ENSDARG00000059934	DANRE1_64_PE4	HBG063292
ENSDARG00000063324	DANRE14_2_PE16	HBG063292
ENSDARG00000021669	DANRE6_32_PE27	HBG022251
ENSDARG00000005675	DANRE6_35_PE1	HBG022251
ENSDARG00000040907	DANRE_3693_1_PE5	HBG059509
ENSDARG00000042999	DANRE22_13_PE15	HBG059509
ENSDARG00000059729	DANRE8_63_PE27	HBG033067
ENSDARG00000060490	DANRE10_49_PE9	HBG033067
ENSDARG00000038826	DANRE2_28_PE20	HBG082114
ENSDARG00000058603	DANRE24_22_PE12	HBG082114
ENSDARG00000059534	DANRE7_75_PE6	HBG082114
ENSDARG00000029590	DANRE25_19_PE26	HBG082114
ENSDARG00000063499	DANRE10_4_PE18	HBG023185
ENSDARG00000062711	DANRE5_8_PE11	HBG023185
ENSDARG00000057183	DANRE12_12_PE12	HBG092268
ENSDARG00000057193	DANRE12_12_PE11	HBG092268
ENSDARG00000052957	DANRE3_47_PE11	HBG092268
ENSDARG00000020610	DANRE23_3_PE4	HBG038625
ENSDARG00000031920	DANRE19_48_PE20	HBG038625
ENSDARG00000002293	DANRE22_27_PE29	HBG056255
ENSDARG00000009673	DANRE22_27_PE28	HBG056255
ENSDARG00000060322	DANRE2_42_PE11	HBG056255
ENSDARG00000052558	DANRE8_64_PE17	HBG021093
ENSDARG00000023155	DANRE8_25_PE19	HBG021093
ENSDARG00000052455	DANRE8_65_PE16	HBG021093
ENSDARG00000028819	DANRE8_20_PE2	HBG021093
ENSDARG00000062220	DANRE7_22_PE11	HBG023717
ENSDARG00000060813	DANRE18_56_PE1	HBG023717
ENSDARG00000016238	DANRE23_4_PE21	HBG078809
ENSDARG00000044192	DANRE6_36_PE4	HBG078809
ENSDARG00000053324	DANRE2_46_PE18	HBG078809
ENSDARG00000012192	DANRE3_62_PE10	HBG001920
ENSDARG00000016398	DANRE11_49_PE30	HBG001920
ENSDARG00000061506	DANRE5_25_PE10	HBG057952
ENSDARG00000060025	DANRE21_56_PE25	HBG057952
ENSDARG00000023886	DANRE25_12_PE5	HBG024582
ENSDARG00000026855	DANRE4_37_PE4	HBG024582
ENSDARG00000040406	DANREA2108_1_PE1	HBG024582
ENSDARG00000014804	DANRE4_23_PE5	HBG024582
ENSDARG00000037389	DANRE14_25_PE5	HBG009901
ENSDARG00000007786	DANRE1_70_PE31	HBG009901
ENSDARG00000042826	DANRE12_8_PE14	HBG025078
ENSDARG00000044098	DANRE17_52_PE9	HBG025078
ENSDARG00000055596	DANRE12_23_PE11	HBG025078
ENSDARG00000059652	DANRE6_57_PE2	HBG073533
ENSDARG00000059666	DANRE6_56_PE20	HBG073533
ENSDARG00000061002	DANRE9_41_PE30	HBG073533
ENSDARG00000061018	DANRE9_41_PE20	HBG073533
ENSDARG00000012903	DANRE1_16_PE16	HBG060602
ENSDARG00000036864	DANRE23_4_PE3	HBG060602
ENSDARG00000028824	DANRE14_1_PE26	HBG060602
ENSDARG00000054658	DANRE21_36_PE13	HBG060602
ENSDARG00000058330	DANRE14_8_PE24	HBG024011
ENSDARG00000058327	DANRE14_8_PE25	HBG024011
ENSDARG00000056994	DANRE21_20_PE16	HBG024011
ENSDARG00000010047	DANRE21_20_PE17	HBG024011
ENSDARG00000056990	DANRE21_20_PE18	HBG024011
ENSDARG00000061923	DANRE6_19_PE14	HBG044095
ENSDARG00000061948	DANRE2_21_PE4	HBG044095
ENSDARG00000055999	DANRE21_29_PE10	HBG056996
ENSDARG00000025071	DANRE14_6_PE1	HBG056996
ENSDARG00000002789	DANRE15_46_PE9	HBG058110
ENSDARG00000040899	DANRE15_46_PE17	HBG058110
ENSDARG00000051996	DANRE7_68_PE11	HBG058110
ENSDARG00000056107	DANRE19_31_PE17	HBG058110
ENSDARG00000056458	DANRE8_28_PE10	HBG024149
ENSDARG00000045023	DANRE11_2_PE23	HBG024149
ENSDARG00000031489	DANRE21_41_PE16	HBG025368
ENSDARG00000044132	DANRE22_12_PE19	HBG025368
ENSDARG00000056767	DANRE3_19_PE11	HBG051234
ENSDARG00000056834	DANRE3_18_PE20	HBG051234
ENSDARG00000045070	DANRE12_36_PE21	HBG051234
ENSDARG00000036541	DANRE3_78_PE2	HBG052279
ENSDARG00000054774	DANRE10_42_PE31	HBG052279
ENSDARG00000017367	DANRE12_21_PE10	HBG052279
ENSDARG00000036065	DANRE19_23_PE16	HBG025003
ENSDARG00000012407	DANRE15_46_PE23	HBG025003
ENSDARG00000002510	DANRE6_2_PE1	HBG023699
ENSDARG00000009922	DANRENA663_1_PE3	HBG023699
ENSDARG00000062557	DANRE10_20_PE20	HBG058742
ENSDARG00000062810	DANRE10_16_PE6	HBG058742
ENSDARG00000062803	DANRE10_16_PE10	HBG058742
ENSDARG00000061419	DANRE5_26_PE1	HBG058742
ENSDARG00000057342	DANRE9_18_PE23	HBG079073
ENSDARG00000057382	DANRE9_18_PE15	HBG079073
ENSDARG00000044511	DANRE6_15_PE4	HBG079073
ENSDARG00000056603	DANRE10_26_PE26	HBG056411
ENSDARG00000022895	DANRE14_66_PE26	HBG056411
ENSDARG00000007836	DANRE5_43_PE14	HBG057984
ENSDARG00000056692	DANRE12_16_PE2	HBG057984
ENSDARG00000013316	DANRE12_16_PE3	HBG057984
ENSDARG00000056747	DANRE12_15_PE13	HBG057984
ENSDARG00000045186	DANRE12_15_PE15	HBG057984
ENSDARG00000039173	DANRE12_15_PE7	HBG057984
ENSDARG00000045185	DANRE12_15_PE16	HBG057984
ENSDARG00000045187	DANRE12_15_PE14	HBG057984
ENSDARG00000011701	DANRE5_17_PE2	HBG057984
ENSDARG00000024006	DANRE6_13_PE41	HBG060495
ENSDARG00000053383	DANRE9_53_PE22	HBG060495
ENSDARG00000059799	DANRE16_64_PE3	HBG022235
ENSDARG00000015290	DANRE19_23_PE6	HBG022235
ENSDARG00000059805	DANRE2_55_PE32	HBG022122
ENSDARG00000004662	DANRE6_69_PE3	HBG022122
ENSDARG00000039363	DANRE13_37_PE21	HBG078137
ENSDARG00000008312	DANRE17_29_PE8	HBG078137
ENSDARG00000060598	DANRE9_49_PE2	HBG058046
ENSDARG00000055347	DANRE6_55_PE10	HBG058046
ENSDARG00000062910	DANRE23_11_PE13	HBG058046
ENSDARG00000062940	DANRE23_11_PE12	HBG058046
ENSDARG00000060977	DANRE6_29_PE22	HBG058046
ENSDARG00000061210	DANRE6_27_PE20	HBG058046
ENSDARG00000063349	DANREA1049_1_PE7	HBG039595
ENSDARG00000061849	DANRE24_39_PE8	HBG039595
ENSDARG00000063424	DANRE15_10_PE4	HBG038472
ENSDARG00000033845	DANRE21_26_PE2	HBG038472
ENSDARG00000061782	DANRE21_26_PE1	HBG038472
ENSDARG00000062416	DANRE15_28_PE8	HBG088087
ENSDARG00000060319	DANRE5_39_PE22	HBG088087
ENSDARG00000062450	DANRE16_16_PE20	HBG088265
ENSDARG00000062900	DANRE19_12_PE11	HBG088265
ENSDARG00000015252	DANRE2_16_PE3	HBG059435
ENSDARG00000015374	DANRE6_2_PE10	HBG059435
ENSDARG00000007107	DANRE17_25_PE26	HBG060438
ENSDARG00000036855	DANRE23_16_PE17	HBG060438
ENSDARG00000018234	DANREA1086_1_PE1	HBG059343
ENSDARG00000061155	DANRE23_37_PE17	HBG059343
ENSDARG00000011830	DANRE12_60_PE1	HBG026386
ENSDARG00000060248	DANRE17_56_PE17	HBG026386
ENSDARG00000059980	DANRE2_49_PE3	HBG038587
ENSDARG00000045855	DANREA1258_1_PE1	HBG038587
ENSDARG00000028900	DANRE21_7_PE25	HBG038719
ENSDARG00000055067	DANRE8_38_PE17	HBG038719
ENSDARG00000008263	DANRE23_19_PE12	HBG020782
ENSDARG00000023768	DANRE11_44_PE1	HBG020782
ENSDARG00000053948	DANRE16_48_PE2	HBG068934
ENSDARG00000028514	DANRE16_47_PE9	HBG068934
ENSDARG00000053955	DANRE16_47_PE23	HBG068934
ENSDARG00000035990	DANRE19_26_PE9	HBG068934
ENSDARG00000010376	DANRE1_1_PE9	HBG092732
ENSDARG00000061828	DANRE9_31_PE40	HBG092732
ENSDARG00000031465	DANRE19_2_PE24	HBG012092
ENSDARG00000054914	DANRE16_39_PE5	HBG012092
ENSDARG00000054127	DANRE6_33_PE2	HBG039543
ENSDARG00000055835	DANRE8_33_PE12	HBG039543
ENSDARG00000006564	DANRE8_33_PE1	HBG039543
ENSDARG00000062040	DANRE5_19_PE12	HBG077244
ENSDARG00000062829	DANRE10_15_PE18	HBG077244
ENSDARG00000030772	DANRE4_12_PE12	HBG005259
ENSDARG00000045789	DANRE4_12_PE1	HBG005259
ENSDARG00000007461	DANRE18_8_PE5	HBG005259
ENSDARG00000038239	DANRE3_17_PE5	HBG002524
ENSDARG00000042887	DANRENA462_1_PE1	HBG002524
ENSDARG00000015959	DANRE7_54_PE3	HBG021121
ENSDARG00000062994	DANRE18_16_PE18	HBG021121
ENSDARG00000061817	DANRE6_20_PE35	HBG000610
ENSDARG00000062024	DANRE2_20_PE45	HBG000610
ENSDARG00000059513	DANRE3_70_PE6	HBG022571
ENSDARG00000055930	DANRE12_19_PE39	HBG022571
ENSDARG00000055974	DANRE12_19_PE31	HBG022571
ENSDARG00000053449	DANRE3_41_PE24	HBG083626
ENSDARG00000035832	DANRE12_11_PE12	HBG083626
ENSDARG00000003779	DANRE2_28_PE25	HBG084775
ENSDARG00000062415	DANRE24_30_PE2	HBG084775
ENSDARG00000017795	DANRE16_59_PE17	HBG005644
ENSDARG00000020373	DANRE19_50_PE8	HBG005644
ENSDARG00000060220	DANRE12_52_PE10	HBG055232
ENSDARG00000061070	DANRE13_36_PE12	HBG055232
ENSDARG00000017653	DANRE2_5_PE14	HBG050841
ENSDARG00000007265	DANRE13_23_PE2	HBG050841
ENSDARG00000006526	DANRE1_4_PE5	HBG023336
ENSDARG00000019815	DANRE9_15_PE9	HBG023336
ENSDARG00000063399	DANRE12_4_PE45	HBG078674
ENSDARG00000060461	DANRE3_36_PE19	HBG078674
ENSDARG00000036789	DANRE7_15_PE20	HBG005692
ENSDARG00000036809	DANRE7_15_PE19	HBG005692
ENSDARG00000059601	DANRE7_67_PE23	HBG021949
ENSDARG00000022045	DANRE25_12_PE22	HBG021949
ENSDARG00000055642	DANRE12_22_PE12	HBG004127
ENSDARG00000019541	DANRE2_3_PE16	HBG004127
ENSDARG00000063723	DANRE15_2_PE7	HBG034976
ENSDARG00000061645	DANRE10_34_PE2	HBG034976
ENSDARG00000061811	DANRE10_32_PE8	HBG034976
ENSDARG00000063390	DANRE19_7_PE11	HBG090084
ENSDARG00000062831	DANRE16_12_PE10	HBG090084
ENSDARG00000019428	DANRE16_65_PE3	HBG056617
ENSDARG00000006640	DANRE19_2_PE1	HBG056617
ENSDARG00000062986	DANRE21_9_PE2	HBG029603
ENSDARG00000040002	DANRE5_18_PE21	HBG029603
ENSDARG00000011376	DANRE22_7_PE5	HBG022165
ENSDARG00000015123	DANRE22_7_PE4	HBG022165
ENSDARG00000059650	DANRE3_50_PE16	HBG061243
ENSDARG00000007678	DANRE1_13_PE5	HBG061243
ENSDARG00000034473	DANRE1_13_PE2	HBG061243
ENSDARG00000010727	DANRE3_9_PE4	HBG061243
ENSDARG00000058214	DANRE3_8_PE15	HBG061243
ENSDARG00000016934	DANRE12_47_PE14	HBG061243
ENSDARG00000024619	DANRE19_26_PE8	HBG057264
ENSDARG00000063048	DANRE16_8_PE12	HBG057264
ENSDARG00000023058	DANRE17_7_PE29	HBG057264
ENSDARG00000042904	DANRE20_41_PE19	HBG057264
ENSDARG00000002271	DANRE10_7_PE21	HBG059137
ENSDARG00000018898	DANRE5_23_PE34	HBG059137
ENSDARG00000053115	DANRE1_50_PE10	HBG094956
ENSDARG00000053141	DANRE1_49_PE22	HBG094956
ENSDARG00000010052	DANRE23_9_PE1	HBG078788
ENSDARG00000013087	DANRE11_27_PE1	HBG078788
ENSDARG00000032849	DANRE19_45_PE10	HBG078788
ENSDARG00000010420	DANRE16_37_PE32	HBG078788
ENSDARG00000033184	DANRE8_33_PE7	HBG003653
ENSDARG00000009477	DANRE22_1_PE15	HBG003653
ENSDARG00000019417	DANRE8_39_PE12	HBG023896
ENSDARG00000016725	DANRE21_19_PE3	HBG023896
ENSDARG00000044676	DANRE21_19_PE2	HBG023896
ENSDARG00000059481	DANRE6_69_PE7	HBG023343
ENSDARG00000061051	DANRE6_29_PE1	HBG023343
ENSDARG00000036815	DANRE16_12_PE13	HBG032080
ENSDARG00000018259	DANRE19_7_PE8	HBG032080
ENSDARG00000042336	DANRE18_10_PE8	HBG003682
ENSDARG00000029524	DANRE4_22_PE3	HBG003682
ENSDARG00000060467	DANRE9_51_PE5	HBG089078
ENSDARG00000045198	DANRE1_4_PE1	HBG089078
ENSDARG00000054218	DANRE23_43_PE22	HBG000509
ENSDARG00000054249	DANRE5_39_PE6	HBG000509
ENSDARG00000054568	DANRE5_35_PE10	HBG000509
ENSDARG00000030106	DANRE20_37_PE14	HBG068160
ENSDARG00000043932	DANRE17_13_PE20	HBG068160
ENSDARG00000062310	DANRE11_25_PE5	HBG015157
ENSDARG00000006812	DANRE20_56_PE24	HBG015157
ENSDARG00000061352	DANRE13_32_PE2	HBG019697
ENSDARG00000063153	DANRE6_5_PE12	HBG019697
ENSDARG00000063263	DANRE6_4_PE3	HBG019697
ENSDARG00000062510	DANRE17_20_PE3	HBG019697
ENSDARG00000062787	DANRE13_12_PE13	HBG019697
ENSDARG00000043493	DANRE10_30_PE24	HBG007426
ENSDARG00000056251	DANRE15_14_PE6	HBG007426
ENSDARG00000003544	DANRE9_46_PE14	HBG059014
ENSDARG00000041609	DANRE14_84_PE1	HBG059014
ENSDARG00000014792	DANRENA508_1_PE2	HBG021244
ENSDARG00000004597	DANRE3_35_PE31	HBG021244
ENSDARG00000054685	DANRE3_34_PE5	HBG021244
ENSDARG00000060626	DANREA2220_1_PE7	HBG006448
ENSDARG00000002898	DANRE11_3_PE7	HBG006448
ENSDARG00000014430	DANRE10_35_PE6	HBG039578
ENSDARG00000015968	DANRE15_5_PE32	HBG039578
ENSDARG00000045262	DANRE5_71_PE12	HBG056406
ENSDARG00000011459	DANRE21_14_PE15	HBG056406
ENSDARG00000017799	DANREA1258_1_PE3	HBG019450
ENSDARG00000044084	DANRE_NA54_1_PE1	HBG019450
ENSDARG00000019024	DANRE23_39_PE2	HBG019450
ENSDARG00000005913	DANRE_NA54_1_PE2	HBG019450
ENSDARG00000040569	DANRE23_48_PE19	HBG019450
ENSDARG00000012130	DANRE2_56_PE14	HBG019450
ENSDARG00000036893	DANRE7_5_PE4	HBG019450
ENSDARG00000045453	DANRE24_3_PE8	HBG019450
ENSDARG00000055975	DANRE17_30_PE2	HBG019450
ENSDARG00000015443	DANRE24_3_PE9	HBG019450
ENSDARG00000034714	DANRE23_28_PE32	HBG058442
ENSDARG00000014239	DANRE6_66_PE27	HBG058442
ENSDARG00000036242	DANRE14_76_PE5	HBG014277
ENSDARG00000012666	DANRE14_76_PE4	HBG014277
ENSDARG00000024278	DANRE13_21_PE4	HBG014277
ENSDARG00000031838	DANRE13_21_PE2	HBG014277
ENSDARG00000019125	DANRE24_15_PE21	HBG022147
ENSDARG00000039052	DANRE2_20_PE9	HBG022147
ENSDARG00000043638	DANRE3_25_PE27	HBG026088
ENSDARG00000040078	DANRE6_61_PE17	HBG026088
ENSDARG00000045142	DANRE12_21_PE14	HBG061083
ENSDARG00000046008	DANRE3_66_PE12	HBG061083
ENSDARG00000038147	DANRE12_21_PE12	HBG061083
ENSDARG00000045143	DANRE12_21_PE13	HBG061083
ENSDARG00000036525	DANRE3_77_PE31	HBG061083
ENSDARG00000011437	DANRE3_77_PE19	HBG061083
ENSDARG00000019596	DANRE2_42_PE14	HBG008666
ENSDARG00000062372	DANRE22_19_PE15	HBG008666
ENSDARG00000060527	DANRE12_44_PE30	HBG037609
ENSDARG00000060651	DANRE12_43_PE12	HBG037609
ENSDARG00000062928	DANRE3_6_PE23	HBG037609
ENSDARG00000021390	DANRE21_4_PE13	HBG019112
ENSDARG00000059237	DANRE8_1_PE9	HBG019112
ENSDARG00000054894	DANRE11_45_PE1	HBG081868
ENSDARG00000036428	DANRE11_45_PE18	HBG081868
ENSDARG00000010231	DANRE15_21_PE17	HBG037562
ENSDARG00000018986	DANRE21_21_PE24	HBG037562
ENSDARG00000057032	DANRE21_20_PE7	HBG037562
ENSDARG00000063524	DANRE4_4_PE27	HBG061448
ENSDARG00000003210	DANRE18_9_PE35	HBG061448
ENSDARG00000015731	DANRE25_39_PE82	HBG061448
ENSDARG00000036147	DANRE7_39_PE18	HBG061448
ENSDARG00000039996	DANRE19_20_PE19	HBG067575
ENSDARG00000004498	DANRE19_20_PE18	HBG067575
ENSDARG00000009567	DANRE9_41_PE15	HBG058445
ENSDARG00000059648	DANRE6_57_PE8	HBG058445
ENSDARG00000039256	DANRE6_56_PE22	HBG058445
ENSDARG00000015289	DANRE2_48_PE10	HBG058445
ENSDARG00000034685	DANRE20_41_PE15	HBG053571
ENSDARG00000042115	DANRE9_8_PE13	HBG053571
ENSDARG00000018361	DANRE8_55_PE27	HBG074879
ENSDARG00000041540	DANRE8_55_PE24	HBG074879
ENSDARG00000028275	DANRE8_55_PE23	HBG074879
ENSDARG00000003181	DANRE8_62_PE25	HBG074879
ENSDARG00000041549	DANRE8_55_PE21	HBG074879
ENSDARG00000006811	DANRE23_33_PE40	HBG074879
ENSDARG00000042172	DANRE8_39_PE18	HBG021897
ENSDARG00000023397	DANRE21_52_PE12	HBG021897
ENSDARG00000056789	DANRE21_21_PE48	HBG021897
ENSDARG00000057121	DANRE21_19_PE11	HBG021897
ENSDARG00000037587	DANRE11_19_PE10	HBG024157
ENSDARG00000044278	DANRE6_33_PE43	HBG024157
ENSDARG00000032689	DANRE6_32_PE56	HBG024157
ENSDARG00000018436	DANRENA945_1_PE1	HBG059501
ENSDARG00000061121	DANRE1_32_PE8	HBG059501
ENSDARG00000030583	DANRE12_2_PE33	HBG044911
ENSDARG00000011609	DANRE3_68_PE2	HBG044911
ENSDARG00000038991	DANRE12_25_PE22	HBG010244
ENSDARG00000007654	DANRE3_40_PE7	HBG010244
ENSDARG00000056594	DANRE19_24_PE4	HBG056959
ENSDARG00000009510	DANRE16_1_PE11	HBG056959
ENSDARG00000013813	DANRE5_23_PE24	HBG060206
ENSDARG00000016396	DANRE21_7_PE23	HBG060206
ENSDARG00000017213	DANRE16_56_PE13	HBG023237
ENSDARG00000059081	DANRE23_2_PE35	HBG023237
ENSDARG00000014022	DANRE_NA47_1_PE1	HBG021103
ENSDARG00000020872	DANRE25_35_PE45	HBG021103
ENSDARG00000058799	DANRE23_6_PE14	HBG089847
ENSDARG00000003081	DANRE6_48_PE17	HBG089847
ENSDARG00000004843	DANRE7_66_PE10	HBG089918
ENSDARG00000014181	DANRE6_36_PE12	HBG089918
ENSDARG00000058873	DANRE23_5_PE6	HBG057466
ENSDARG00000061656	DANRE11_31_PE25	HBG057466
ENSDARG00000057437	DANRE24_32_PE12	HBG005794
ENSDARG00000060345	DANRE2_41_PE65	HBG005794
ENSDARG00000062815	DANRE3_9_PE2	HBG056696
ENSDARG00000060546	DANRE12_44_PE24	HBG056696
ENSDARG00000060605	DANRE12_44_PE11	HBG056696
ENSDARG00000051748	DANRE25_38_PE10	HBG078772
ENSDARG00000060143	DANRE5_42_PE24	HBG078772
ENSDARG00000063505	DANRE4_5_PE13	HBG078772
ENSDARG00000059540	DANRE3_65_PE21	HBG025980
ENSDARG00000059844	DANRE1_66_PE2	HBG025980
ENSDARG00000060539	DANRE3_35_PE24	HBG069460
ENSDARG00000060717	DANRE3_34_PE15	HBG069460
ENSDARG00000059785	DANRENA422_1_PE3	HBG069460
ENSDARG00000035909	DANRE19_33_PE2	HBG087583
ENSDARG00000030630	DANRE13_46_PE30	HBG087583
ENSDARG00000063651	DANRE15_4_PE30	HBG057930
ENSDARG00000003022	DANRE21_47_PE1	HBG057930
ENSDARG00000053714	DANRE21_46_PE26	HBG057930
ENSDARG00000059918	DANRE14_91_PE3	HBG026173
ENSDARG00000061143	DANRE1_32_PE3	HBG026173
ENSDARG00000045945	DANRE23_4_PE14	HBG085099
ENSDARG00000038799	DANRENA522_1_PE1	HBG085099
ENSDARG00000011239	DANRE5_42_PE3	HBG037758
ENSDARG00000017710	DANRE15_11_PE11	HBG037758
ENSDARG00000010745	DANRE18_6_PE11	HBG059749
ENSDARG00000023921	DANRE7_51_PE22	HBG059749
ENSDARG00000041394	DANRE2_39_PE3	HBG059749
ENSDARG00000015831	DANRE3_56_PE18	HBG059749
ENSDARG00000058494	DANRE3_6_PE7	HBG059749
ENSDARG00000055606	DANRE22_31_PE17	HBG059749
ENSDARG00000060073	DANRE16_54_PE23	HBG023462
ENSDARG00000004081	DANRE16_54_PE19	HBG023462
ENSDARG00000007601	DANRE11_18_PE10	HBG050276
ENSDARG00000011932	DANRE23_10_PE17	HBG050276
ENSDARG00000016301	DANRE1_66_PE32	HBG095553
ENSDARG00000035423	DANRE8_62_PE11	HBG095553
ENSDARG00000059340	DANRE17_1_PE5	HBG058953
ENSDARG00000043494	DANRE20_18_PE6	HBG058953
ENSDARG00000037415	DANRE18_26_PE30	HBG058953
ENSDARG00000014280	DANRE2_27_PE7	HBG058953
ENSDARG00000012823	DANRE6_63_PE12	HBG058953
ENSDARG00000060849	DANRE23_42_PE2	HBG058953
ENSDARG00000020236	DANRE18_18_PE3	HBG020868
ENSDARG00000045749	DANRE4_9_PE9	HBG020868
ENSDARG00000063383	DANRE6_1_PE7	HBG057201
ENSDARG00000005756	DANRE9_5_PE9	HBG057201
ENSDARG00000030832	DANRE20_43_PE4	HBG051173
ENSDARG00000020581	DANRE17_60_PE20	HBG051173
ENSDARG00000006112	DANRE12_12_PE2	HBG051173
ENSDARG00000017128	DANRE13_36_PE2	HBG051173
ENSDARG00000059904	DANRE13_59_PE30	HBG025918
ENSDARG00000061334	DANRE12_34_PE8	HBG025918
ENSDARG00000061384	DANRE12_33_PE29	HBG025918
ENSDARG00000026840	DANRE12_12_PE13	HBG026520
ENSDARG00000052950	DANRE3_47_PE13	HBG026520
ENSDARG00000021805	DANRE22_24_PE6	HBG084303
ENSDARG00000019588	DANRE2_61_PE10	HBG084303
ENSDARG00000025718	DANRE11_27_PE26	HBG006480
ENSDARG00000016187	DANRE1_37_PE6	HBG006480
ENSDARG00000002635	DANRE17_16_PE28	HBG083985
ENSDARG00000014081	DANRE20_50_PE4	HBG083985
ENSDARG00000039999	DANRE15_39_PE19	HBG078888
ENSDARG00000028191	DANRE21_56_PE7	HBG078888
ENSDARG00000041174	DANRE14_60_PE1	HBG090161
ENSDARG00000013274	DANRE13_21_PE6	HBG090161
ENSDARG00000006491	DANRE5_5_PE25	HBG043064
ENSDARG00000016048	DANRE22_2_PE1	HBG043064
ENSDARG00000042151	DANRE8_41_PE8	HBG026478
ENSDARG00000008034	DANRE11_27_PE39	HBG026478
ENSDARG00000028000	DANRE24_5_PE4	HBG058250
ENSDARG00000012801	DANRE2_52_PE6	HBG058250
ENSDARG00000060797	DANRE6_31_PE41	HBG058250
ENSDARG00000014179	DANRE23_33_PE26	HBG058250
ENSDARG00000060647	DANRE17_47_PE14	HBG025606
ENSDARG00000063482	DANRE20_1_PE41	HBG025606
ENSDARG00000063314	DANRE10_8_PE8	HBG041828
ENSDARG00000014105	DANRE5_62_PE8	HBG041828
ENSDARG00000012987	DANRE25_36_PE6	HBG013544
ENSDARG00000005161	DANRE18_3_PE1	HBG013544
ENSDARG00000044161	DANRE12_24_PE6	HBG021253
ENSDARG00000061220	DANRE17_39_PE1	HBG021253
ENSDARG00000034493	DANRE3_28_PE7	HBG021253
ENSDARG00000063081	DANRE1_7_PE19	HBG021253
ENSDARG00000063098	DANRE1_7_PE16	HBG021253
ENSDARG00000063397	DANRE3_1_PE14	HBG021253
ENSDARG00000030376	DANRE1_55_PE18	HBG021253
ENSDARG00000037012	DANRE21_34_PE1	HBG023167
ENSDARG00000055791	DANRE7_25_PE1	HBG023167
ENSDARG00000036427	DANRE7_26_PE22	HBG023167
ENSDARG00000055823	DANRE7_24_PE29	HBG023167
ENSDARG00000055805	DANRE7_24_PE32	HBG023167
ENSDARG00000030020	DANRE15_47_PE2	HBG057096
ENSDARG00000019526	DANRE2_15_PE5	HBG057096
ENSDARG00000051913	DANRE7_74_PE1	HBG036813
ENSDARG00000058695	DANRE2_5_PE19	HBG036813
ENSDARG00000006560	DANRE2_1_PE1	HBG058306
ENSDARG00000035766	DANRE17_63_PE3	HBG058306
ENSDARG00000055374	DANRE20_32_PE32	HBG058306
ENSDARG00000055573	DANRE20_31_PE4	HBG058306
ENSDARG00000011127	DANRE17_55_PE14	HBG075822
ENSDARG00000028664	DANRE20_32_PE15	HBG075822
ENSDARG00000034956	DANRE19_33_PE4	HBG037557
ENSDARG00000006003	DANRE13_46_PE29	HBG037557
ENSDARG00000058267	DANRE2_9_PE19	HBG021873
ENSDARG00000010958	DANRE6_25_PE26	HBG021873
ENSDARG00000056157	DANRE6_25_PE16	HBG021873
ENSDARG00000059525	DANRE3_67_PE21	HBG090572
ENSDARG00000010083	DANRE18_37_PE5	HBG090572
ENSDARG00000007856	DANRE10_40_PE1	HBG056890
ENSDARG00000055578	DANRE15_36_PE19	HBG056890
ENSDARG00000037495	DANRE14_14_PE4	HBG056890
ENSDARG00000052012	DANRE1_70_PE29	HBG056890
ENSDARG00000062565	DANRE3_14_PE4	HBG056841
ENSDARG00000061990	DANRE12_23_PE16	HBG056841
ENSDARG00000024167	DANRE17_1_PE13	HBG056841
ENSDARG00000023236	DANRE22_47_PE1	HBG056841
ENSDARG00000058567	DANRE8_11_PE7	HBG059120
ENSDARG00000042845	DANRE5_78_PE20	HBG059120
ENSDARG00000043518	DANRE20_17_PE2	HBG020703
ENSDARG00000043520	DANRE20_16_PE17	HBG020703
ENSDARG00000043521	DANRE20_16_PE16	HBG020703
ENSDARG00000016357	DANRE20_17_PE3	HBG020703
ENSDARG00000043514	DANRE20_17_PE4	HBG020703
ENSDARG00000043525	DANRE20_16_PE15	HBG020703
ENSDARG00000045826	DANRE25_39_PE88	HBG061370
ENSDARG00000059335	DANRE24_9_PE3	HBG061370
ENSDARG00000041595	DANRE18_21_PE5	HBG061370
ENSDARG00000041569	DANRE18_21_PE4	HBG061370
ENSDARG00000024865	DANRE10_53_PE9	HBG024033
ENSDARG00000028118	DANRE5_28_PE25	HBG024033
ENSDARG00000005121	DANRE11_49_PE1	HBG056600
ENSDARG00000011884	DANRENA851_1_PE1	HBG056600
ENSDARG00000027419	DANRE6_1_PE12	HBG024398
ENSDARG00000010744	DANRE9_4_PE2	HBG024398
ENSDARG00000005579	DANRE20_54_PE16	HBG020140
ENSDARG00000053301	DANRE17_56_PE9	HBG020140
ENSDARG00000058162	DANRE24_26_PE15	HBG028500
ENSDARG00000044456	DANRE21_46_PE29	HBG028500
ENSDARG00000063014	DANRE19_10_PE49	HBG086053
ENSDARG00000057652	DANRE16_16_PE12	HBG086053
ENSDARG00000038401	DANRE3_2_PE12	HBG086053
ENSDARG00000039117	DANRE12_19_PE37	HBG086053
ENSDARG00000029066	DANRE25_39_PE21	HBG061658
ENSDARG00000003203	DANRE7_13_PE3	HBG061658
ENSDARG00000007080	DANRE7_75_PE29	HBG061658
ENSDARG00000012504	DANRE7_12_PE20	HBG025662
ENSDARG00000045808	DANRE25_12_PE7	HBG025662
ENSDARG00000004633	DANRE1_67_PE22	HBG075910
ENSDARG00000059497	DANRE3_73_PE6	HBG075910
ENSDARG00000052608	DANRE13_56_PE14	HBG087578
ENSDARG00000052660	DANRE13_55_PE13	HBG087578
ENSDARG00000035895	DANRE19_36_PE4	HBG087578
ENSDARG00000043396	DANRE20_21_PE14	HBG087578
ENSDARG00000009949	DANRE17_6_PE5	HBG087578
ENSDARG00000037357	DANRE12_59_PE1	HBG039579
ENSDARG00000040657	DANRE3_38_PE5	HBG039579
ENSDARG00000031426	DANRE2_21_PE40	HBG022118
ENSDARG00000038429	DANRE24_14_PE9	HBG022118
ENSDARG00000062367	DANRE21_19_PE20	HBG007090
ENSDARG00000060133	DANRE21_53_PE7	HBG007090
ENSDARG00000023273	DANRE21_21_PE40	HBG007090
ENSDARG00000059093	DANRE5_78_PE15	HBG007090
ENSDARG00000008915	DANRE18_18_PE4	HBG057390
ENSDARG00000058366	DANRE4_10_PE24	HBG057390
ENSDARG00000059488	DANRE3_74_PE6	HBG030008
ENSDARG00000027497	DANRE1_62_PE8	HBG030008
ENSDARG00000061725	DANRE2_23_PE4	HBG030008
ENSDARG00000054081	DANRE11_51_PE2	HBG030008
ENSDARG00000054118	DANRE11_50_PE16	HBG030008
ENSDARG00000060509	DANRE11_50_PE13	HBG030008
ENSDARG00000060279	DANRE10_51_PE26	HBG027551
ENSDARG00000060337	DANRE10_51_PE1	HBG027551
ENSDARG00000059443	DANRE5_79_PE56	HBG027551
ENSDARG00000062369	DANRE10_23_PE7	HBG027551
ENSDARG00000061325	DANRE15_40_PE13	HBG027551
ENSDARG00000061360	DANRE6_25_PE21	HBG025889
ENSDARG00000061362	DANRE6_25_PE20	HBG025889
ENSDARG00000062955	DANRE2_9_PE8	HBG025889
ENSDARG00000061641	DANRE5_23_PE19	HBG021997
ENSDARG00000063468	DANRE10_5_PE14	HBG021997
ENSDARG00000018342	DANRE23_47_PE1	HBG020985
ENSDARG00000023526	DANRE8_67_PE4	HBG020985
ENSDARG00000052045	DANRE8_67_PE3	HBG020985
ENSDARG00000062144	DANRE23_24_PE7	HBG020985
ENSDARG00000042900	DANRE22_16_PE2	HBG000791
ENSDARG00000053467	DANRE3_41_PE18	HBG000791
ENSDARG00000045569	DANRE25_34_PE43	HBG010105
ENSDARG00000037475	DANRE23_49_PE9	HBG010105
ENSDARG00000045087	DANRE12_32_PE8	HBG069967
ENSDARG00000037916	DANRE3_40_PE5	HBG069967
ENSDARG00000059677	DANRE5_62_PE5	HBG058461
ENSDARG00000029509	DANRE10_7_PE25	HBG058461
ENSDARG00000032380	DANRE21_23_PE19	HBG057439
ENSDARG00000044475	DANRE18_4_PE16	HBG057439
ENSDARG00000060271	DANRE8_48_PE1	HBG022577
ENSDARG00000059675	DANRE8_65_PE18	HBG022577
ENSDARG00000001414	DANRE18_29_PE3	HBG002067
ENSDARG00000062657	DANRE7_15_PE6	HBG002067
ENSDARG00000062031	DANRE15_33_PE9	HBG026469
ENSDARG00000061047	DANRE5_29_PE30	HBG026469
ENSDARG00000015829	DANRE6_42_PE5	HBG023833
ENSDARG00000056065	DANRE8_31_PE7	HBG023833
ENSDARG00000061177	DANRE8_31_PE6	HBG023833
ENSDARG00000015129	DANRE9_33_PE1	HBG059282
ENSDARG00000032097	DANRE1_2_PE18	HBG059282
ENSDARG00000052772	DANRENA650_1_PE2	HBG019716
ENSDARG00000018600	DANRE3_47_PE7	HBG019716
ENSDARG00000058949	DANRE10_4_PE5	HBG059144
ENSDARG00000001817	DANRE22_42_PE8	HBG059144
ENSDARG00000012828	DANRE7_30_PE3	HBG023178
ENSDARG00000055080	DANRE7_29_PE32	HBG023178
ENSDARG00000036386	DANRE7_30_PE10	HBG023178
ENSDARG00000055084	DANRE7_29_PE31	HBG023178
ENSDARG00000026738	DANREA1406_1_PE1	HBG057100
ENSDARG00000055543	DANRE9_33_PE17	HBG057100
ENSDARG00000041137	DANRE15_38_PE33	HBG077293
ENSDARG00000031814	DANRE15_36_PE12	HBG077293
ENSDARG00000001957	DANRE15_35_PE9	HBG077293
ENSDARG00000058851	DANRE16_5_PE20	HBG068114
ENSDARG00000058933	DANRE16_5_PE10	HBG068114
ENSDARG00000034700	DANRE4_6_PE17	HBG068114
ENSDARG00000060895	DANRE22_43_PE7	HBG068662
ENSDARG00000060897	DANRE22_43_PE6	HBG068662
ENSDARG00000062412	DANRE23_20_PE17	HBG068662
ENSDARG00000035470	DANRE5_31_PE1	HBG071697
ENSDARG00000008983	DANREA1208_1_PE2	HBG071697
ENSDARG00000017772	DANRE1_72_PE2	HBG002635
ENSDARG00000044080	DANRE17_3_PE1	HBG002635
ENSDARG00000018882	DANRE5_75_PE1	HBG020470
ENSDARG00000007915	DANRE21_3_PE31	HBG020470
ENSDARG00000008414	DANRE5_42_PE2	HBG057023
ENSDARG00000030782	DANRE15_11_PE10	HBG057023
ENSDARG00000006202	DANRE6_5_PE32	HBG058942
ENSDARG00000036993	DANRE23_28_PE30	HBG058942
ENSDARG00000053588	DANRE14_66_PE20	HBG058942
ENSDARG00000013847	DANRE2_3_PE12	HBG058942
ENSDARG00000015506	DANRE1_42_PE4	HBG021590
ENSDARG00000062106	DANRE9_27_PE22	HBG021590
ENSDARG00000062317	DANRE22_20_PE6	HBG060553
ENSDARG00000059721	DANREA1653_1_PE2	HBG060553
ENSDARG00000011259	DANRE7_35_PE7	HBG095248
ENSDARG00000061079	DANRE7_34_PE9	HBG095248
ENSDARG00000061399	DANRE25_34_PE49	HBG095248
ENSDARG00000059993	DANRE3_42_PE52	HBG095248
ENSDARG00000060327	DANRE3_37_PE26	HBG095248
ENSDARG00000063347	DANRE12_5_PE2	HBG095248
ENSDARG00000063435	DANRE12_4_PE34	HBG095248
ENSDARG00000043128	DANRE15_6_PE16	HBG075055
ENSDARG00000041509	DANRE15_6_PE14	HBG075055
ENSDARG00000053705	DANRE15_54_PE8	HBG075055
ENSDARG00000055582	DANRE4_31_PE2	HBG075055
ENSDARG00000044408	DANRE6_22_PE7	HBG075055
ENSDARG00000054342	DANRE11_48_PE21	HBG075055
ENSDARG00000045804	DANRE25_12_PE8	HBG009243
ENSDARG00000025797	DANRE22_23_PE25	HBG009243
ENSDARG00000053724	DANRE10_50_PE5	HBG089295
ENSDARG00000029989	DANRE2_56_PE10	HBG089295
ENSDARG00000028878	DANRE2_20_PE7	HBG089295
ENSDARG00000059058	DANRE24_16_PE1	HBG089295
ENSDARG00000011473	DANRE9_42_PE7	HBG089295
ENSDARG00000057801	DANRE6_12_PE1	HBG089295
ENSDARG00000011571	DANRE6_11_PE28	HBG089295
ENSDARG00000030514	DANRE1_20_PE3	HBG007666
ENSDARG00000003854	DANRE14_1_PE22	HBG007666
ENSDARG00000032079	DANRE18_46_PE3	HBG007666
ENSDARG00000014674	DANRE2_50_PE10	HBG007666
ENSDARG00000018976	DANREA1625_1_PE1	HBG047595
ENSDARG00000053863	DANRE5_41_PE13	HBG047595
ENSDARG00000021218	DANRE25_16_PE23	HBG058273
ENSDARG00000062469	DANRE25_16_PE21	HBG058273
ENSDARG00000062082	DANRE18_29_PE14	HBG058273
ENSDARG00000060858	DANRE13_38_PE37	HBG038226
ENSDARG00000059376	DANRE12_2_PE1	HBG038226
ENSDARG00000012616	DANRE18_3_PE18	HBG002510
ENSDARG00000044632	DANRE21_23_PE20	HBG002510
ENSDARG00000012387	DANRE5_17_PE19	HBG000941
ENSDARG00000010555	DANRE24_27_PE19	HBG000941
ENSDARG00000011929	DANRE5_16_PE16	HBG023557
ENSDARG00000057770	DANRE14_16_PE4	HBG023557
ENSDARG00000057734	DANRE14_16_PE19	HBG023557
ENSDARG00000003899	DANRE24_16_PE17	HBG020830
ENSDARG00000029039	DANRE5_17_PE3	HBG020830
ENSDARG00000062799	DANRE3_9_PE3	HBG057259
ENSDARG00000062818	DANRE3_9_PE1	HBG057259
ENSDARG00000060553	DANRE12_44_PE22	HBG057259
ENSDARG00000060587	DANRE12_44_PE13	HBG057259
ENSDARG00000029305	DANRE12_17_PE17	HBG057259
ENSDARG00000031119	DANRE3_64_PE3	HBG057259
ENSDARG00000030157	DANRE3_33_PE44	HBG024478
ENSDARG00000021265	DANRENA422_1_PE6	HBG024478
ENSDARG00000060582	DANRE10_48_PE23	HBG071496
ENSDARG00000042542	DANRE5_76_PE20	HBG071496
ENSDARG00000059578	DANRE6_61_PE36	HBG058421
ENSDARG00000059686	DANRE6_55_PE4	HBG058421
ENSDARG00000063350	DANRE2_3_PE24	HBG058421
ENSDARG00000063554	DANRE20_1_PE11	HBG021169
ENSDARG00000060459	DANRE17_51_PE15	HBG021169
ENSDARG00000000369	DANRE9_13_PE13	HBG057644
ENSDARG00000017537	DANRE1_5_PE5	HBG057644
ENSDARG00000022483	DANRE17_6_PE9	HBG068774
ENSDARG00000025947	DANRE18_3_PE13	HBG068774
ENSDARG00000009482	DANRE18_25_PE20	HBG021036
ENSDARG00000054196	DANRE7_33_PE30	HBG021036
ENSDARG00000023916	DANRE20_62_PE3	HBG058381
ENSDARG00000063472	DANRE2_1_PE44	HBG058381
ENSDARG00000058243	DANRE23_13_PE2	HBG058381
ENSDARG00000019304	DANRE11_1_PE10	HBG058381
ENSDARG00000052155	DANRE5_72_PE24	HBG019846
ENSDARG00000032188	DANRE21_3_PE3	HBG019846
ENSDARG00000062113	DANRE2_20_PE14	HBG019846
ENSDARG00000059715	DANRE6_52_PE7	HBG019846
ENSDARG00000044146	DANRE6_52_PE5	HBG019846
ENSDARG00000036237	DANRE18_1_PE24	HBG074942
ENSDARG00000013177	DANRE25_34_PE1	HBG074942
ENSDARG00000006773	DANRE16_3_PE16	HBG056003
ENSDARG00000027495	DANRE21_25_PE23	HBG056003
ENSDARG00000062621	DANRE11_17_PE4	HBG021618
ENSDARG00000057649	DANRE19_16_PE1	HBG021618
ENSDARG00000057715	DANRE19_15_PE1	HBG021618
ENSDARG00000003933	DANRE18_2_PE8	HBG005677
ENSDARG00000003191	DANRE25_31_PE31	HBG005677
ENSDARG00000058357	DANRE24_25_PE16	HBG024403
ENSDARG00000015589	DANRE2_28_PE27	HBG024403
ENSDARG00000044039	DANRE17_10_PE10	HBG074703
ENSDARG00000043200	DANRE20_31_PE7	HBG074703
ENSDARG00000042231	DANRE20_33_PE3	HBG074703
ENSDARG00000055614	DANRE20_31_PE2	HBG074703
ENSDARG00000029290	DANRE20_33_PE2	HBG074703
ENSDARG00000043203	DANRE20_31_PE6	HBG074703
ENSDARG00000062129	DANRENA953_1_PE4	HBG020752
ENSDARG00000062222	DANRE11_26_PE8	HBG020752
ENSDARG00000059781	DANRE2_57_PE9	HBG023808
ENSDARG00000058931	DANRE22_6_PE9	HBG023808
ENSDARG00000058959	DANRE22_6_PE5	HBG023808
ENSDARG00000062587	DANRE23_17_PE18	HBG076333
ENSDARG00000061792	DANRE_3728_1_PE4	HBG076333
ENSDARG00000018119	DANRE18_1_PE41	HBG047469
ENSDARG00000017906	DANRE25_31_PE1	HBG047469
ENSDARG00000061520	DANRE23_32_PE14	HBG021425
ENSDARG00000060942	DANRE6_30_PE2	HBG021425
ENSDARG00000060916	DANRE6_30_PE13	HBG021425
ENSDARG00000037558	DANRE14_9_PE9	HBG054052
ENSDARG00000017086	DANRE5_15_PE10	HBG054052
ENSDARG00000052435	DANRE1_62_PE11	HBG068701
ENSDARG00000008372	DANRE13_6_PE3	HBG068701
ENSDARG00000058401	DANRE13_7_PE5	HBG068701
ENSDARG00000058446	DANRE13_6_PE11	HBG068701
ENSDARG00000040735	DANRE9_17_PE33	HBG040541
ENSDARG00000057569	DANRE9_17_PE32	HBG040541
ENSDARG00000019007	DANRE7_52_PE20	HBG018905
ENSDARG00000053137	DANRE25_4_PE23	HBG018905
ENSDARG00000053195	DANRE25_4_PE12	HBG018905
ENSDARG00000056695	DANRE23_25_PE6	HBG069403
ENSDARG00000053185	DANRE6_42_PE7	HBG069403
ENSDARG00000056562	DANREA1933_1_PE1	HBG069403
ENSDARG00000013224	DANRE6_42_PE8	HBG069403
ENSDARG00000037794	DANRE3_64_PE1	HBG059441
ENSDARG00000045164	DANRE12_17_PE18	HBG059441
ENSDARG00000041382	DANRE16_3_PE1	HBG059441
ENSDARG00000062995	DANRE19_11_PE7	HBG059441
ENSDARG00000040430	DANRE3_23_PE14	HBG059441
ENSDARG00000013225	DANRE22_30_PE23	HBG059441
ENSDARG00000053375	DANRE15_58_PE6	HBG059441
ENSDARG00000062062	DANRE6_16_PE24	HBG038254
ENSDARG00000061707	DANRE6_20_PE39	HBG038254
ENSDARG00000022518	DANRE6_24_PE25	HBG038254
ENSDARG00000060240	DANRE6_35_PE14	HBG038254
ENSDARG00000034497	DANRE25_15_PE10	HBG003035
ENSDARG00000045801	DANRE4_8_PE2	HBG003035
ENSDARG00000059311	DANRE4_2_PE8	HBG050587
ENSDARG00000011141	DANRE17_47_PE20	HBG050587
ENSDARG00000032083	DANRE10_18_PE8	HBG050587
ENSDARG00000038974	DANRE8_12_PE13	HBG050587

## Sheet: FSGD_sing
Ensembl_gene_id	Homolens_gene_id	Homolens_family_id
ENSDARG00000026089	DANRE18_33_PE8	HBG000098
ENSDARG00000061159	DANRE18_48_PE18	HBG057434
ENSDARG00000039652	DANRE20_61_PE33	HBG057846
ENSDARG00000062535	DANRE_3754_1_PE9	HBG069344
ENSDARG00000061001	DANRENA961_1_PE1	HBG069344
ENSDARG00000062165	DANRE7_23_PE8	HBG069344
ENSDARG00000063672	DANRE4_2_PE14	HBG069344
ENSDARG00000062902	DANRE20_11_PE12	HBG069344
ENSDARG00000059976	DANRE12_59_PE14	HBG069344
ENSDARG00000039193	DANRE19_2_PE23	HBG006174
ENSDARG00000006691	DANRE5_32_PE26	HBG076305
ENSDARG00000055591	DANRE15_36_PE17	HBG075210
ENSDARG00000060499	DANRE16_42_PE24	HBG079277
ENSDARG00000060537	DANRE20_55_PE11	HBG079277
ENSDARG00000017606	DANRE6_46_PE5	HBG006967
ENSDARG00000016968	DANRE4_1_PE36	HBG058651
ENSDARG00000036818	DANRE8_33_PE3	HBG037813
ENSDARG00000059916	DANRE6_45_PE10	HBG037813
ENSDARG00000004199	DANRE25_28_PE1	HBG037813
ENSDARG00000038166	DANRE25_27_PE10	HBG037813
ENSDARG00000051823	DANRE25_27_PE15	HBG037813
ENSDARG00000005034	DANRE15_46_PE13	HBG037461
ENSDARG00000009844	DANRE20_52_PE8	HBG024026
ENSDARG00000000489	DANRE14_68_PE52	HBG089001
ENSDARG00000027867	DANRE17_61_PE12	HBG026312
ENSDARG00000063730	DANRE9_1_PE22	HBG068272
ENSDARG00000020098	DANRE5_18_PE3	HBG068272
ENSDARG00000022772	DANRE5_16_PE38	HBG068272
ENSDARG00000011281	DANRE22_18_PE7	HBG068272
ENSDARG00000023988	DANRE14_88_PE11	HBG000902
ENSDARG00000045704	DANRE4_13_PE20	HBG082554
ENSDARG00000020363	DANRE3_55_PE11	HBG022735
ENSDARG00000062361	DANRE10_23_PE11	HBG078219
ENSDARG00000061403	DANRE17_36_PE19	HBG078219
ENSDARG00000053156	DANRE20_48_PE6	HBG038839
ENSDARG00000034957	DANRE20_48_PE15	HBG038839
ENSDARG00000002021	DANRE17_27_PE19	HBG056828
ENSDARG00000002197	DANRE13_47_PE21	HBG056828
ENSDARG00000059214	DANRE20_1_PE4	HBG003004
ENSDARG00000059189	DANRE20_1_PE15	HBG003004
ENSDARG00000039989	DANRE16_43_PE8	HBG022422
ENSDARG00000062953	DANRE21_9_PE12	HBG025429
ENSDARG00000000861	DANRE7_51_PE4	HBG020377
ENSDARG00000014005	DANRE12_1_PE30	HBG021537
ENSDARG00000020595	DANRE11_27_PE23	HBG023603
ENSDARG00000006219	DANRE11_4_PE19	HBG023603
ENSDARG00000003087	DANRE22_23_PE16	HBG030991
ENSDARG00000036619	DANRE6_61_PE30	HBG024608
ENSDARG00000037023	DANRE23_31_PE3	HBG020716
ENSDARG00000015343	DANRE23_31_PE1	HBG020716
ENSDARG00000058968	DANRE21_4_PE11	HBG022506
ENSDARG00000038740	DANRE2_35_PE15	HBG038678
ENSDARG00000056078	DANRE9_30_PE19	HBG023346
ENSDARG00000034860	DANRE23_35_PE6	HBG053556
ENSDARG00000056752	DANRE11_28_PE5	HBG053556
ENSDARG00000012514	DANRE11_28_PE19	HBG053556
ENSDARG00000013175	DANRE24_38_PE2	HBG053556
ENSDARG00000007753	DANRE18_21_PE18	HBG053556
ENSDARG00000040021	DANRE16_52_PE11	HBG020253
ENSDARG00000063215	DANRE25_7_PE11	HBG021861
ENSDARG00000011042	DANRE13_30_PE6	HBG023080
ENSDARG00000045176	DANRE9_40_PE5	HBG026079
ENSDARG00000000476	DANRE9_40_PE14	HBG026079
ENSDARG00000015686	DANRE24_8_PE13	HBG060060
ENSDARG00000035677	DANRE19_45_PE14	HBG060060
ENSDARG00000019995	DANRE17_60_PE23	HBG060060
ENSDARG00000042197	DANRE12_3_PE12	HBG060060
ENSDARG00000025372	DANRE5_2_PE3	HBG060060
ENSDARG00000053479	DANRE16_52_PE17	HBG060060
ENSDARG00000002760	DANRE6_45_PE23	HBG060060
ENSDARG00000059173	DANRE12_2_PE2	HBG060060
ENSDARG00000037995	DANRE17_7_PE3	HBG060060
ENSDARG00000027087	DANRE16_5_PE2	HBG060060
ENSDARG00000041502	DANRE15_4_PE4	HBG060060
ENSDARG00000053262	DANRE14_68_PE34	HBG049249
ENSDARG00000017612	DANRE12_33_PE38	HBG056669
ENSDARG00000054406	DANRE12_33_PE10	HBG056669
ENSDARG00000062694	DANRE1_11_PE32	HBG010106
ENSDARG00000035762	DANRE14_1_PE6	HBG010106
ENSDARG00000037503	DANRE14_13_PE8	HBG003933
ENSDARG00000034227	DANRE15_39_PE9	HBG021365
ENSDARG00000001557	DANRE6_66_PE24	HBG020282
ENSDARG00000057272	DANRE14_23_PE4	HBG000035
ENSDARG00000012368	DANRE_3697_1_PE1	HBG027289
ENSDARG00000060185	DANRE3_39_PE5	HBG058775
ENSDARG00000001259	DANRE25_39_PE87	HBG023109
ENSDARG00000045880	DANRE4_2_PE25	HBG023109
ENSDARG00000055743	DANRE3_26_PE2	HBG076557
ENSDARG00000020076	DANRE14_49_PE12	HBG095071
ENSDARG00000036060	DANRE7_33_PE29	HBG008807
ENSDARG00000037062	DANRE23_33_PE4	HBG038056
ENSDARG00000008155	DANRE21_24_PE32	HBG003078
ENSDARG00000044948	DANREA1638_1_PE3	HBG022328
ENSDARG00000051800	DANRE25_31_PE21	HBG058314
ENSDARG00000017531	DANRE25_30_PE12	HBG058314
ENSDARG00000054275	DANRE17_44_PE7	HBG002638
ENSDARG00000054213	DANRE17_44_PE14	HBG002638
ENSDARG00000062591	DANRE13_16_PE16	HBG025323
ENSDARG00000062691	DANRE13_15_PE5	HBG025323
ENSDARG00000005586	DANRE5_76_PE34	HBG037683
ENSDARG00000026178	DANRE16_1_PE6	HBG025484
ENSDARG00000060126	DANRE17_60_PE17	HBG061319
ENSDARG00000042997	DANRE21_7_PE33	HBG057962
ENSDARG00000011272	DANRE6_32_PE47	HBG069260
ENSDARG00000038016	DANRE4_48_PE2	HBG045717
ENSDARG00000017209	DANRE5_70_PE1	HBG058810
ENSDARG00000054243	DANRE17_44_PE9	HBG058462
ENSDARG00000054220	DANRE17_44_PE13	HBG058462
ENSDARG00000039882	DANRE25_41_PE13	HBG058462
ENSDARG00000043033	DANRE8_10_PE14	HBG058462
ENSDARG00000006786	DANRE3_23_PE3	HBG058462
ENSDARG00000017844	DANRE23_37_PE1	HBG058462
ENSDARG00000038812	DANRE2_29_PE52	HBG067552
ENSDARG00000029358	DANRE25_38_PE6	HBG067552
ENSDARG00000061105	DANRE17_40_PE4	HBG067552
ENSDARG00000059626	DANRE8_67_PE12	HBG005283
ENSDARG00000007526	DANRE7_18_PE24	HBG044536
ENSDARG00000060408	DANRE7_41_PE2	HBG044944
ENSDARG00000015881	DANRE8_11_PE2	HBG047384
ENSDARG00000013734	DANRE16_41_PE12	HBG038341
ENSDARG00000024687	DANRE5_60_PE13	HBG038341
ENSDARG00000062269	DANRE18_25_PE22	HBG026121
ENSDARG00000018040	DANRE15_54_PE15	HBG022798
ENSDARG00000055682	DANRE12_22_PE3	HBG072601
ENSDARG00000002362	DANRE12_21_PE7	HBG072601
ENSDARG00000005218	DANRE12_57_PE12	HBG060874
ENSDARG00000062439	DANRE16_16_PE21	HBG073041
ENSDARG00000013457	DANRE10_51_PE18	HBG007489
ENSDARG00000062206	DANRE19_23_PE1	HBG007489
ENSDARG00000062654	DANRE23_16_PE14	HBG043810
ENSDARG00000052103	DANRE6_65_PE5	HBG002802
ENSDARG00000014432	DANRE25_41_PE20	HBG023720
ENSDARG00000018496	DANRE9_25_PE18	HBG044469
ENSDARG00000061185	DANRE3_27_PE13	HBG005809
ENSDARG00000036076	DANRE7_47_PE1	HBG021075
ENSDARG00000060917	DANRE19_46_PE15	HBG045229
ENSDARG00000061761	DANRE18_38_PE10	HBG065739
ENSDARG00000007795	DANRE13_42_PE11	HBG083590
ENSDARG00000058756	DANRE6_6_PE7	HBG013475
ENSDARG00000056332	DANRE3_20_PE13	HBG013475
ENSDARG00000016649	DANRE11_46_PE8	HBG023390
ENSDARG00000042877	DANRE20_39_PE16	HBG026369
ENSDARG00000053744	DANRE13_41_PE28	HBG023437
ENSDARG00000059457	DANRE7_82_PE20	HBG047887
ENSDARG00000053970	DANRE12_36_PE28	HBG038397
ENSDARG00000022623	DANRE23_18_PE1	HBG058772
ENSDARG00000012035	DANRE23_18_PE3	HBG058772
ENSDARG00000037645	DANRE23_18_PE4	HBG058772
ENSDARG00000057899	DANRE23_18_PE2	HBG058772
ENSDARG00000057884	DANRE23_18_PE6	HBG058772
ENSDARG00000057874	DANRE23_18_PE7	HBG058772
ENSDARG00000035326	DANRE5_41_PE34	HBG058772
ENSDARG00000007869	DANRE20_46_PE14	HBG040359
ENSDARG00000054302	DANRE17_43_PE15	HBG040359
ENSDARG00000025889	DANRE2_3_PE4	HBG009595
ENSDARG00000060494	DANRE17_51_PE2	HBG031768
ENSDARG00000038114	DANRE1_13_PE14	HBG006721
ENSDARG00000033046	DANRE21_48_PE14	HBG067584
ENSDARG00000062899	DANRE16_11_PE11	HBG072788
ENSDARG00000034066	DANRE3_59_PE4	HBG028971
ENSDARG00000052538	DANRE3_59_PE3	HBG028971
ENSDARG00000052539	DANRE3_59_PE2	HBG028971
ENSDARG00000059868	DANRE1_65_PE18	HBG024916
ENSDARG00000061318	DANRE19_42_PE3	HBG057517
ENSDARG00000044774	DANRE21_9_PE5	HBG057965
ENSDARG00000033171	DANRE15_57_PE6	HBG052249
ENSDARG00000034823	DANRE4_18_PE8	HBG056357
ENSDARG00000035149	DANRE5_69_PE17	HBG059582
ENSDARG00000063147	DANRE25_7_PE38	HBG023219
ENSDARG00000037570	DANRE14_7_PE12	HBG039167
ENSDARG00000061981	DANRE1_22_PE26	HBG002149
ENSDARG00000052618	DANRE2_55_PE1	HBG058465
ENSDARG00000061472	DANRE7_31_PE16	HBG044296
ENSDARG00000006766	DANRE4_23_PE1	HBG024673
ENSDARG00000021856	DANRE16_28_PE8	HBG057176
ENSDARG00000061624	DANRE16_28_PE7	HBG057176
ENSDARG00000014311	DANRE11_1_PE6	HBG081899
ENSDARG00000008398	DANRE4_37_PE1	HBG023678
ENSDARG00000037070	DANRE20_5_PE7	HBG057841
ENSDARG00000057375	DANRE11_25_PE2	HBG069343
ENSDARG00000057390	DANRE11_24_PE13	HBG069343
ENSDARG00000059064	DANRE4_4_PE9	HBG069343
ENSDARG00000016080	DANRE18_5_PE11	HBG001178
ENSDARG00000053531	DANRE12_40_PE23	HBG021468
ENSDARG00000060930	DANRE12_40_PE22	HBG021468
ENSDARG00000007347	DANRE13_1_PE48	HBG005066
ENSDARG00000042544	DANRE17_41_PE17	HBG005066
ENSDARG00000063484	DANRE23_2_PE33	HBG025576
ENSDARG00000057709	DANRE8_16_PE15	HBG038603
ENSDARG00000058000	DANRE8_15_PE30	HBG038603
ENSDARG00000022690	DANRE1_16_PE13	HBG047161
ENSDARG00000053413	DANRE14_67_PE32	HBG047161
ENSDARG00000053175	DANRE14_69_PE11	HBG047161
ENSDARG00000053166	DANRE14_69_PE14	HBG047161
ENSDARG00000040245	DANRE1_1_PE3	HBG007733
ENSDARG00000063030	DANRE7_10_PE3	HBG068162
ENSDARG00000009001	DANRE20_43_PE3	HBG004247
ENSDARG00000028198	DANRE24_40_PE14	HBG006512
ENSDARG00000041875	DANRE11_3_PE17	HBG006512
ENSDARG00000042732	DANRE8_30_PE23	HBG006512
ENSDARG00000061024	DANREA1258_1_PE4	HBG055707
ENSDARG00000027016	DANRE13_8_PE3	HBG003999
ENSDARG00000014137	DANRE15_10_PE23	HBG026002
ENSDARG00000055734	DANRE12_21_PE31	HBG067766
ENSDARG00000056079	DANRE12_19_PE12	HBG067766
ENSDARG00000045519	DANRE4_24_PE16	HBG067766
ENSDARG00000060854	DANRE17_43_PE7	HBG046844
ENSDARG00000061005	DANRE18_51_PE10	HBG046844
ENSDARG00000063341	DANRE2_3_PE27	HBG078346
ENSDARG00000011931	DANRE22_18_PE1	HBG025661
ENSDARG00000027046	DANRE20_36_PE24	HBG020698
ENSDARG00000026328	DANRE15_43_PE1	HBG015242
ENSDARG00000061111	DANRE15_42_PE19	HBG015242
ENSDARG00000011000	DANRE20_15_PE17	HBG019582
ENSDARG00000057674	DANRE15_18_PE18	HBG019582
ENSDARG00000052030	DANRE6_69_PE12	HBG014402
ENSDARG00000039210	DANRE6_67_PE4	HBG014402
ENSDARG00000004167	DANRE2_5_PE23	HBG014402
ENSDARG00000063183	DANRE23_7_PE15	HBG024440
ENSDARG00000063259	DANRE23_6_PE7	HBG024440
ENSDARG00000043986	DANRE25_37_PE23	HBG060192
ENSDARG00000006462	DANRE25_41_PE19	HBG013130
ENSDARG00000004282	DANRE11_2_PE4	HBG013130
ENSDARG00000005897	DANRE4_14_PE11	HBG021180
ENSDARG00000053108	DANRE13_47_PE30	HBG021180
ENSDARG00000059917	DANRE13_59_PE18	HBG020067
ENSDARG00000061693	DANRE21_29_PE2	HBG020067
ENSDARG00000016343	DANRE1_2_PE46	HBG037299
ENSDARG00000012051	DANRE16_24_PE10	HBG037299
ENSDARG00000060021	DANRE17_64_PE9	HBG037299
ENSDARG00000034233	DANRE2_8_PE17	HBG000905
ENSDARG00000054259	DANRE18_56_PE9	HBG050677
ENSDARG00000053457	DANRE3_41_PE20	HBG010025
ENSDARG00000020317	DANRE21_34_PE28	HBG002222
ENSDARG00000055064	DANRE21_34_PE10	HBG002222
ENSDARG00000033854	DANRE19_50_PE17	HBG020406
ENSDARG00000011488	DANRE15_8_PE5	HBG012311
ENSDARG00000035819	DANRE7_73_PE19	HBG012311
ENSDARG00000062893	DANRE18_18_PE9	HBG012311
ENSDARG00000010415	DANRE6_33_PE15	HBG012311
ENSDARG00000055385	DANRE14_41_PE13	HBG053303
ENSDARG00000023479	DANRE5_5_PE11	HBG059288
ENSDARG00000023903	DANRE9_3_PE10	HBG023265
ENSDARG00000058102	DANRE10_10_PE5	HBG057919
ENSDARG00000025703	DANRE21_3_PE30	HBG057919
ENSDARG00000061539	DANRE8_27_PE5	HBG060950
ENSDARG00000031872	DANRE25_3_PE13	HBG060522
ENSDARG00000038207	DANRE22_3_PE10	HBG001020
ENSDARG00000042440	DANRE8_38_PE8	HBG072725
ENSDARG00000016695	DANRE5_30_PE16	HBG072725
ENSDARG00000002300	DANRE5_8_PE3	HBG072725
ENSDARG00000053703	DANRE2_43_PE14	HBG002554
ENSDARG00000054357	DANRE2_40_PE9	HBG002554
ENSDARG00000025576	DANRE4_10_PE16	HBG006838
ENSDARG00000038954	DANRE23_30_PE15	HBG020711
ENSDARG00000057840	DANRE15_16_PE28	HBG001833
ENSDARG00000018973	DANRE15_16_PE11	HBG001833
ENSDARG00000037191	DANRE13_37_PE6	HBG029911
ENSDARG00000055456	DANRE10_35_PE14	HBG024344
ENSDARG00000055494	DANRE10_35_PE1	HBG024344
ENSDARG00000063266	DANRE20_3_PE23	HBG048872
ENSDARG00000060066	DANRE3_42_PE9	HBG026070
ENSDARG00000061069	DANRE17_40_PE19	HBG003599
ENSDARG00000061294	DANRE17_38_PE20	HBG003599
ENSDARG00000059636	DANRE5_64_PE18	HBG019140
ENSDARG00000059663	DANRE5_62_PE21	HBG019140
ENSDARG00000019444	DANRE17_15_PE24	HBG039326
ENSDARG00000013117	DANRE2_41_PE39	HBG064601
ENSDARG00000036833	DANRE14_48_PE2	HBG052008
ENSDARG00000040869	DANRE16_18_PE11	HBG052008
ENSDARG00000015921	DANRE4_2_PE39	HBG018865
ENSDARG00000010784	DANRE4_35_PE18	HBG026367
ENSDARG00000045568	DANRE4_20_PE6	HBG002769
ENSDARG00000054849	DANRE3_33_PE16	HBG002769
ENSDARG00000016655	DANRE24_4_PE14	HBG058245
ENSDARG00000063526	DANRE23_2_PE17	HBG022279
ENSDARG00000003512	DANRE4_21_PE1	HBG022279
ENSDARG00000006818	DANRE2_26_PE14	HBG019257
ENSDARG00000029693	DANRE12_17_PE11	HBG004122
ENSDARG00000056559	DANRE12_16_PE20	HBG004122
ENSDARG00000033742	DANRE20_9_PE9	HBG024840
ENSDARG00000018153	DANRE13_40_PE1	HBG024840
ENSDARG00000051784	DANRE25_32_PE25	HBG024840
ENSDARG00000063356	DANRE10_7_PE16	HBG025272
ENSDARG00000040712	DANRE23_33_PE41	HBG021655
ENSDARG00000053554	DANRE7_36_PE16	HBG051045
ENSDARG00000010918	DANRE3_77_PE20	HBG002250
ENSDARG00000036100	DANRE19_20_PE16	HBG022740
ENSDARG00000014259	DANRE24_21_PE3	HBG022740
ENSDARG00000018984	DANRE14_62_PE13	HBG022740
ENSDARG00000044619	DANRE21_22_PE18	HBG047889
ENSDARG00000016143	DANRE14_34_PE7	HBG047889
ENSDARG00000058082	DANRE23_16_PE4	HBG047889
ENSDARG00000009629	DANRE8_66_PE33	HBG003862
ENSDARG00000044079	DANRE6_44_PE13	HBG080274
ENSDARG00000059952	DANRE6_44_PE8	HBG080274
ENSDARG00000059946	DANRE6_44_PE11	HBG080274
ENSDARG00000042731	DANREA1395_1_PE1	HBG072021
ENSDARG00000054438	DANRE3_36_PE3	HBG072021
ENSDARG00000025420	DANRE9_25_PE5	HBG072021
ENSDARG00000041701	DANRE8_54_PE14	HBG072021
ENSDARG00000025581	DANRE23_20_PE6	HBG020806
ENSDARG00000000651	DANRE9_40_PE10	HBG034038
ENSDARG00000037883	DANRE3_47_PE14	HBG026598
ENSDARG00000027750	DANRE5_26_PE34	HBG026598
ENSDARG00000059639	DANRE8_66_PE21	HBG022825
ENSDARG00000060007	DANRE14_88_PE7	HBG022825
ENSDARG00000017272	DANRE17_11_PE8	HBG026549
ENSDARG00000052437	DANRE5_66_PE6	HBG020302
ENSDARG00000062083	DANRE5_18_PE18	HBG021930
ENSDARG00000063645	DANRE19_3_PE10	HBG082636
ENSDARG00000061365	DANRE19_41_PE10	HBG023676
ENSDARG00000039279	DANRE13_41_PE22	HBG022036
ENSDARG00000038834	DANRE14_86_PE5	HBG002526
ENSDARG00000034443	DANRE25_17_PE5	HBG022791
ENSDARG00000022560	DANRE23_27_PE20	HBG001394
ENSDARG00000031388	DANRE6_49_PE12	HBG001433
ENSDARG00000061492	DANRE16_29_PE10	HBG057178
ENSDARG00000062006	DANRE23_26_PE2	HBG020763
ENSDARG00000060300	DANRE8_47_PE24	HBG000273
ENSDARG00000062757	DANRE3_11_PE5	HBG000273
ENSDARG00000013025	DANRE9_19_PE34	HBG043071
ENSDARG00000017931	DANRE14_65_PE13	HBG043071
ENSDARG00000059624	DANRE3_52_PE18	HBG022573
ENSDARG00000010381	DANRE2_21_PE18	HBG012296
ENSDARG00000035873	DANRE7_3_PE6	HBG020581
ENSDARG00000063429	DANRE2_3_PE1	HBG001176
ENSDARG00000059913	DANRE3_43_PE18	HBG050057
ENSDARG00000060038	DANRE3_42_PE23	HBG050057
ENSDARG00000037408	DANRE14_24_PE38	HBG050057
ENSDARG00000031261	DANRE8_14_PE7	HBG003242
ENSDARG00000055613	DANRE16_32_PE8	HBG023752
ENSDARG00000056297	DANRE16_27_PE13	HBG023752
ENSDARG00000038768	DANRE3_73_PE13	HBG001517
ENSDARG00000061550	DANREA1402_1_PE2	HBG000853
ENSDARG00000063512	DANRE20_1_PE29	HBG000853
ENSDARG00000056119	DANRE14_32_PE29	HBG037468
ENSDARG00000062235	DANRE24_32_PE3	HBG021771
ENSDARG00000040522	DANRE3_18_PE7	HBG003534
ENSDARG00000038234	DANRE3_18_PE1	HBG003534
ENSDARG00000005821	DANRE7_51_PE6	HBG040612
ENSDARG00000037487	DANRE1_23_PE4	HBG052867
ENSDARG00000056056	DANRE1_23_PE12	HBG052867
ENSDARG00000011555	DANRE5_76_PE39	HBG038442
ENSDARG00000036587	DANRE1_59_PE34	HBG067630
ENSDARG00000010586	DANRE7_40_PE13	HBG050679
ENSDARG00000039334	DANRE5_42_PE21	HBG059953
ENSDARG00000045854	DANRE4_5_PE16	HBG059953
ENSDARG00000057334	DANRE4_17_PE12	HBG024516
ENSDARG00000054941	DANRE16_39_PE3	HBG057213
ENSDARG00000039325	DANRE6_50_PE23	HBG057213
ENSDARG00000004161	DANRE7_3_PE13	HBG004006
ENSDARG00000014969	DANRE2_30_PE13	HBG025883
ENSDARG00000035505	DANRE5_28_PE4	HBG048194
ENSDARG00000035482	DANRE5_28_PE23	HBG048194
ENSDARG00000062871	DANRE5_6_PE1	HBG025387
ENSDARG00000061251	DANRE25_35_PE29	HBG037627
ENSDARG00000062414	DANRE25_17_PE13	HBG048145
ENSDARG00000052152	DANRE7_59_PE30	HBG071199
ENSDARG00000029431	DANRE25_32_PE16	HBG071199
ENSDARG00000062525	DANRE25_15_PE12	HBG071199
ENSDARG00000043105	DANRE3_59_PE7	HBG007665
ENSDARG00000032647	DANRE18_26_PE21	HBG019405
ENSDARG00000019060	DANRE21_29_PE25	HBG019877
ENSDARG00000008678	DANRENA603_1_PE3	HBG019877
ENSDARG00000026655	DANRE6_32_PE48	HBG067955
ENSDARG00000030197	DANRE12_33_PE34	HBG026292
ENSDARG00000060385	DANREA1080_1_PE1	HBG069674
ENSDARG00000061371	DANRE2_27_PE3	HBG069674
ENSDARG00000032589	DANRE12_48_PE7	HBG069674
ENSDARG00000012259	DANRE2_27_PE5	HBG069674
ENSDARG00000046128	DANRE14_74_PE8	HBG069674
ENSDARG00000051856	DANRE7_78_PE3	HBG069674
ENSDARG00000051869	DANRE7_76_PE7	HBG069674
ENSDARG00000051872	DANRE7_76_PE5	HBG069674
ENSDARG00000039677	DANRE12_58_PE22	HBG069674
ENSDARG00000061868	DANRE16_24_PE15	HBG069674
ENSDARG00000039757	DANRE13_13_PE7	HBG056744
ENSDARG00000020826	DANRE16_31_PE16	HBG032518
ENSDARG00000063007	DANRE11_9_PE11	HBG025041
ENSDARG00000041400	DANRE19_22_PE5	HBG068793
ENSDARG00000002487	DANRE12_5_PE24	HBG034886
ENSDARG00000059974	DANRE8_56_PE8	HBG059191
ENSDARG00000036015	DANRE19_28_PE13	HBG046216
ENSDARG00000056475	DANRE2_22_PE27	HBG046216
ENSDARG00000059366	DANRE9_1_PE34	HBG026818
ENSDARG00000038729	DANRE21_53_PE10	HBG074798
ENSDARG00000055589	DANRE16_32_PE15	HBG074798
ENSDARG00000057598	DANRE22_17_PE5	HBG074798
ENSDARG00000054340	DANRE19_45_PE7	HBG020221
ENSDARG00000052122	DANRE25_8_PE2	HBG020586
ENSDARG00000060944	DANRE20_48_PE17	HBG037778
ENSDARG00000003287	DANRE6_8_PE40	HBG000731
ENSDARG00000039777	DANRE18_3_PE5	HBG022115
ENSDARG00000000729	DANRE19_8_PE7	HBG070932
ENSDARG00000056328	DANRE24_42_PE17	HBG032447
ENSDARG00000019473	DANRE15_48_PE10	HBG024028
ENSDARG00000056557	DANRE7_23_PE5	HBG000426
ENSDARG00000062444	DANRE11_21_PE19	HBG020136
ENSDARG00000017811	DANRE23_53_PE24	HBG070591
ENSDARG00000040666	DANRE9_37_PE10	HBG050081
ENSDARG00000040505	DANRE18_53_PE9	HBG033429
ENSDARG00000019636	DANRE14_36_PE18	HBG033429
ENSDARG00000022581	DANRE11_31_PE3	HBG024170
ENSDARG00000037423	DANRE14_24_PE12	HBG059954
ENSDARG00000055135	DANRE_NA92_1_PE1	HBG059526
ENSDARG00000025086	DANRE3_58_PE5	HBG059526
ENSDARG00000015247	DANRE14_1_PE20	HBG059281
ENSDARG00000055705	DANRE9_32_PE22	HBG059281
ENSDARG00000062090	DANRE8_21_PE21	HBG023968
ENSDARG00000041361	DANRE16_3_PE18	HBG057214
ENSDARG00000020467	DANRE22_17_PE9	HBG024963
ENSDARG00000032116	DANRE14_36_PE28	HBG060988
ENSDARG00000020043	DANRE21_40_PE4	HBG060988
ENSDARG00000007531	DANRE10_44_PE12	HBG045013
ENSDARG00000061737	DANRE11_31_PE5	HBG024267
ENSDARG00000062363	DANRE24_31_PE10	HBG024267
ENSDARG00000026398	DANRE11_45_PE9	HBG024267
ENSDARG00000060549	DANRE15_55_PE8	HBG024267
ENSDARG00000060903	DANRE21_38_PE9	HBG025855
ENSDARG00000015620	DANRE25_28_PE15	HBG056322
ENSDARG00000012294	DANRE7_83_PE1	HBG026532
ENSDARG00000053720	DANRE2_43_PE12	HBG026532
ENSDARG00000054337	DANRE2_40_PE11	HBG026532
ENSDARG00000062423	DANRE9_20_PE15	HBG059250
ENSDARG00000060393	DANRE5_38_PE1	HBG019870
ENSDARG00000051934	DANRE25_15_PE16	HBG081758
ENSDARG00000057038	DANRE24_37_PE5	HBG081758
ENSDARG00000062428	DANRE13_19_PE7	HBG058410
ENSDARG00000038794	DANRE2_31_PE13	HBG058410
ENSDARG00000060103	DANRE13_54_PE2	HBG064054
ENSDARG00000063458	DANRE23_3_PE7	HBG064054
ENSDARG00000039756	DANRE13_13_PE4	HBG056743
ENSDARG00000061311	DANRE12_35_PE6	HBG026153
ENSDARG00000055899	DANRE23_30_PE17	HBG038494
ENSDARG00000041376	DANRE8_59_PE14	HBG059196
ENSDARG00000037551	DANRE23_19_PE10	HBG038333
ENSDARG00000028699	DANRE21_17_PE1	HBG020988
ENSDARG00000016449	DANRE21_16_PE6	HBG020988
ENSDARG00000055635	DANRE15_36_PE6	HBG020988
ENSDARG00000055777	DANRE15_35_PE16	HBG020988
ENSDARG00000061686	DANRE21_29_PE5	HBG068117
ENSDARG00000062153	DANREA1414_1_PE1	HBG068117
ENSDARG00000040584	DANRE9_16_PE40	HBG004232
ENSDARG00000061228	DANRE14_47_PE8	HBG004595
ENSDARG00000017123	DANRE15_38_PE12	HBG038217
ENSDARG00000052739	DANRE14_76_PE9	HBG038217
ENSDARG00000028771	DANRE24_40_PE13	HBG034270
ENSDARG00000035776	DANRE1_2_PE29	HBG003239
ENSDARG00000034559	DANRE14_73_PE5	HBG026077
ENSDARG00000010318	DANRE9_27_PE5	HBG026077
ENSDARG00000046150	DANRE25_26_PE4	HBG059063
ENSDARG00000026502	DANRE7_60_PE14	HBG059063
ENSDARG00000036990	DANRE1_52_PE11	HBG010108
ENSDARG00000014098	DANRE1_71_PE31	HBG030418
ENSDARG00000022503	DANRE13_31_PE19	HBG030418
ENSDARG00000059460	DANRE7_82_PE8	HBG058623
ENSDARG00000062968	DANRE4_14_PE1	HBG058623
ENSDARG00000057237	DANRE14_23_PE8	HBG060718
ENSDARG00000057289	DANRE14_23_PE3	HBG060718
ENSDARG00000019986	DANRE1_23_PE18	HBG060718
ENSDARG00000001873	DANRE9_48_PE3	HBG060718
ENSDARG00000059895	DANRE7_53_PE2	HBG037861
ENSDARG00000029064	DANRE14_78_PE7	HBG000828
ENSDARG00000019038	DANRE3_41_PE17	HBG005304
ENSDARG00000056615	DANRE11_29_PE12	HBG046022
ENSDARG00000060075	DANRE14_82_PE19	HBG046022
ENSDARG00000060082	DANRE14_82_PE14	HBG046022
ENSDARG00000060731	DANRE1_40_PE6	HBG046022
ENSDARG00000062627	DANRE15_21_PE2	HBG019985
ENSDARG00000063654	DANRE9_2_PE44	HBG019985
ENSDARG00000017658	DANRE22_48_PE23	HBG018410
ENSDARG00000045626	DANRE17_40_PE35	HBG055817
ENSDARG00000060107	DANRE17_61_PE2	HBG055817
ENSDARG00000060409	DANRE1_49_PE4	HBG061539
ENSDARG00000062402	DANRE22_19_PE9	HBG061539
ENSDARG00000005005	DANRE3_3_PE12	HBG056570
ENSDARG00000042637	DANRE19_2_PE13	HBG057497
ENSDARG00000006456	DANRE14_36_PE32	HBG077620
ENSDARG00000028017	DANRE16_51_PE3	HBG069440
ENSDARG00000060158	DANRE16_50_PE13	HBG069440
ENSDARG00000018459	DANRE24_18_PE24	HBG022747
ENSDARG00000045658	DANRE4_14_PE23	HBG022747
ENSDARG00000052866	DANRE1_55_PE7	HBG049008
ENSDARG00000041373	DANREA1614_1_PE1	HBG002636
ENSDARG00000060507	DANRE10_49_PE2	HBG026238
ENSDARG00000054453	DANRE8_40_PE14	HBG026238
ENSDARG00000018165	DANRE8_40_PE11	HBG026238
ENSDARG00000052728	DANRE5_58_PE2	HBG003700
ENSDARG00000052734	DANRE5_57_PE19	HBG003700
ENSDARG00000006877	DANRE17_6_PE7	HBG021545
ENSDARG00000033969	DANRE20_21_PE3	HBG021545
ENSDARG00000053522	DANRE12_41_PE1	HBG021545
ENSDARG00000053631	DANRE12_40_PE19	HBG021545
ENSDARG00000053525	DANRE12_40_PE26	HBG021545
ENSDARG00000053632	DANRE12_40_PE18	HBG021545
ENSDARG00000053516	DANRE12_41_PE2	HBG021545
ENSDARG00000053628	DANRE12_40_PE20	HBG021545
ENSDARG00000053672	DANRE12_40_PE9	HBG021545
ENSDARG00000053526	DANRE12_40_PE25	HBG021545
ENSDARG00000053635	DANRE12_40_PE17	HBG021545
ENSDARG00000003977	DANRE20_28_PE28	HBG021545
ENSDARG00000040469	DANRE14_46_PE16	HBG021545
ENSDARG00000004512	DANRE9_6_PE6	HBG023671
ENSDARG00000038802	DANRE2_32_PE10	HBG020764
ENSDARG00000000853	DANRE22_1_PE26	HBG012073
ENSDARG00000028119	DANRE6_11_PE10	HBG082250
ENSDARG00000058344	DANRE6_9_PE13	HBG082250
ENSDARG00000058290	DANRE6_9_PE17	HBG082250
ENSDARG00000044267	DANRE6_9_PE7	HBG082250
ENSDARG00000026582	DANRE5_31_PE15	HBG060691
ENSDARG00000022968	DANRENA807_1_PE1	HBG021322
ENSDARG00000016260	DANRE7_29_PE36	HBG021322
ENSDARG00000037433	DANRE14_24_PE2	HBG021322
ENSDARG00000011538	DANRE23_27_PE19	HBG038149
ENSDARG00000036489	DANRE7_53_PE25	HBG031670
ENSDARG00000032114	DANRE20_60_PE21	HBG087369
ENSDARG00000025577	DANRE14_12_PE9	HBG087369
ENSDARG00000002402	DANRE6_8_PE39	HBG008918
ENSDARG00000020345	DANRE19_44_PE18	HBG000861
ENSDARG00000055170	DANRE7_29_PE5	HBG022687
ENSDARG00000036394	DANRE7_29_PE15	HBG022687
ENSDARG00000056077	DANRE16_28_PE19	HBG023760
ENSDARG00000032111	DANRE5_77_PE13	HBG000365
ENSDARG00000059658	DANRE5_63_PE6	HBG060027
ENSDARG00000043417	DANRE17_61_PE4	HBG001957
ENSDARG00000030484	DANRE5_57_PE1	HBG052097
ENSDARG00000058003	DANRE18_17_PE7	HBG021035
ENSDARG00000026198	DANRE10_2_PE9	HBG038198
ENSDARG00000062258	DANRE9_25_PE7	HBG021826
ENSDARG00000060373	DANRE14_70_PE12	HBG044903
ENSDARG00000060446	DANRE14_69_PE3	HBG044903
ENSDARG00000017316	DANRE13_20_PE1	HBG022078
ENSDARG00000025383	DANRE18_20_PE10	HBG007591
ENSDARG00000018896	DANRE6_66_PE30	HBG059604
ENSDARG00000017676	DANRE7_41_PE11	HBG059604
ENSDARG00000042816	DANRE8_28_PE15	HBG059604
ENSDARG00000015797	DANRE15_40_PE14	HBG059604
ENSDARG00000045887	DANRE18_31_PE11	HBG059604
ENSDARG00000055479	DANRE15_38_PE8	HBG059604
ENSDARG00000033499	DANRE11_3_PE36	HBG059604
ENSDARG00000059029	DANRE15_5_PE24	HBG059604
ENSDARG00000030448	DANRE2_41_PE44	HBG024987
ENSDARG00000031739	DANRE3_61_PE6	HBG037615
ENSDARG00000059734	DANRE8_63_PE22	HBG058857
ENSDARG00000062708	DANRE5_8_PE13	HBG058857
ENSDARG00000026519	DANRE20_16_PE3	HBG019845
ENSDARG00000028495	DANRE8_42_PE9	HBG019845
ENSDARG00000038407	DANRE22_24_PE38	HBG058382
ENSDARG00000004171	DANRE16_12_PE14	HBG007686
ENSDARG00000062951	DANRE18_17_PE20	HBG019341
ENSDARG00000061400	DANRE13_31_PE28	HBG046694
ENSDARG00000063003	DANRE1_8_PE18	HBG047773
ENSDARG00000060260	DANRE20_62_PE8	HBG025364
ENSDARG00000063331	DANRE14_2_PE10	HBG020848
ENSDARG00000021896	DANRE17_40_PE2	HBG077096
ENSDARG00000002613	DANRE19_21_PE2	HBG024283
ENSDARG00000062146	DANRE24_34_PE8	HBG085564
ENSDARG00000000384	DANRE8_45_PE7	HBG059172
ENSDARG00000057347	DANRE21_17_PE19	HBG071969
ENSDARG00000011521	DANRE8_38_PE4	HBG010019
ENSDARG00000012194	DANRE2_3_PE26	HBG004827
ENSDARG00000061572	DANRE9_34_PE2	HBG005215
ENSDARG00000011466	DANRE17_7_PE28	HBG005215
ENSDARG00000061699	DANRE18_39_PE17	HBG089046
ENSDARG00000040450	DANREA1917_1_PE1	HBG059390
ENSDARG00000037958	DANRE3_42_PE48	HBG055031
ENSDARG00000042717	DANRE8_30_PE27	HBG047591
ENSDARG00000058688	DANRE4_7_PE19	HBG047591
ENSDARG00000058694	DANRE4_7_PE18	HBG047591
ENSDARG00000017703	DANRE5_35_PE1	HBG047591
ENSDARG00000038789	DANRE2_31_PE6	HBG063638
ENSDARG00000038664	DANRE17_3_PE27	HBG004903
ENSDARG00000008931	DANRE8_48_PE6	HBG025186
ENSDARG00000054893	DANRE15_42_PE13	HBG025621
ENSDARG00000062904	DANRE5_5_PE21	HBG000319
ENSDARG00000055630	DANRE12_23_PE5	HBG056652
ENSDARG00000039365	DANRE13_37_PE15	HBG008260
ENSDARG00000029510	DANRE11_26_PE36	HBG004207
ENSDARG00000060124	DANRE8_52_PE19	HBG004207
ENSDARG00000000887	DANRE23_17_PE6	HBG024376
ENSDARG00000060307	DANRE17_55_PE8	HBG038643
ENSDARG00000026862	DANRE7_43_PE1	HBG063288
ENSDARG00000039513	DANRE2_1_PE25	HBG003881
ENSDARG00000040547	DANRE18_38_PE14	HBG059678
ENSDARG00000016368	DANRE13_51_PE7	HBG073544
ENSDARG00000062133	DANRENA953_1_PE2	HBG020751
ENSDARG00000054795	DANRE18_48_PE29	HBG045898
ENSDARG00000036064	DANRE7_46_PE34	HBG001873
ENSDARG00000012982	DANRE15_43_PE3	HBG003092
ENSDARG00000062753	DANRE8_11_PE15	HBG019839
ENSDARG00000037429	DANRE1_25_PE3	HBG025318
ENSDARG00000055884	DANRE1_24_PE12	HBG025318
ENSDARG00000013657	DANRE16_46_PE19	HBG083095
ENSDARG00000026561	DANRE17_5_PE1	HBG001716
ENSDARG00000043239	DANRE3_11_PE9	HBG058488
ENSDARG00000059722	DANRE5_57_PE13	HBG045849
ENSDARG00000029729	DANRE9_29_PE9	HBG020027
ENSDARG00000043729	DANRE10_9_PE3	HBG070480
ENSDARG00000009418	DANRE5_61_PE2	HBG071915
ENSDARG00000038557	DANRE24_42_PE12	HBG022772
ENSDARG00000006615	DANRE15_18_PE25	HBG038695
ENSDARG00000009470	DANRE8_66_PE29	HBG038695
ENSDARG00000009350	DANRE6_5_PE8	HBG001649
ENSDARG00000063517	DANRE25_4_PE4	HBG027173
ENSDARG00000020050	DANRENA195_1_PE1	HBG075954
ENSDARG00000045132	DANRE21_46_PE2	HBG067721
ENSDARG00000063668	DANRE19_2_PE22	HBG038921
ENSDARG00000056239	DANRE21_25_PE5	HBG021738
ENSDARG00000036456	DANRE3_47_PE17	HBG057015
ENSDARG00000013335	DANRE14_88_PE8	HBG057015
ENSDARG00000053593	DANRE19_52_PE1	HBG057015
ENSDARG00000043388	DANRE20_21_PE20	HBG049275
ENSDARG00000012039	DANRE6_6_PE6	HBG006927
ENSDARG00000060600	DANRE11_49_PE17	HBG038582
ENSDARG00000010721	DANRE14_68_PE54	HBG068544
ENSDARG00000032606	DANRE21_48_PE15	HBG068544
ENSDARG00000011164	DANRE9_53_PE16	HBG068544
ENSDARG00000010385	DANRE21_44_PE14	HBG068544
ENSDARG00000017140	DANRE11_25_PE20	HBG068544
ENSDARG00000027590	DANRE2_20_PE35	HBG068544
ENSDARG00000030656	DANRE1_55_PE19	HBG068544
ENSDARG00000020235	DANRE3_40_PE13	HBG068544
ENSDARG00000019191	DANRE3_31_PE6	HBG068544
ENSDARG00000042931	DANREA1178_1_PE2	HBG025296
ENSDARG00000037913	DANRE3_40_PE12	HBG025296
ENSDARG00000062280	DANRE11_25_PE12	HBG025531
ENSDARG00000035978	DANRE7_50_PE1	HBG008606
ENSDARG00000024654	DANRE4_47_PE17	HBG004661
ENSDARG00000003841	DANRE25_17_PE19	HBG066276
ENSDARG00000015725	DANRE7_53_PE31	HBG084110
ENSDARG00000062782	DANRE14_11_PE6	HBG042894
ENSDARG00000057465	DANRENA863_1_PE1	HBG003886
ENSDARG00000044094	DANRE21_36_PE3	HBG003886
ENSDARG00000054745	DANRE21_36_PE2	HBG003886
ENSDARG00000027612	DANRE19_49_PE12	HBG078288
ENSDARG00000053505	DANRE7_36_PE25	HBG022003
ENSDARG00000035179	DANRE5_63_PE16	HBG058798
ENSDARG00000031971	DANRE9_23_PE12	HBG004358
ENSDARG00000021408	DANRE21_38_PE6	HBG004358
ENSDARG00000042674	DANRE13_59_PE7	HBG002172
ENSDARG00000011724	DANRE13_62_PE8	HBG022810
ENSDARG00000057139	DANRE17_22_PE4	HBG053432
ENSDARG00000057088	DANRE17_22_PE13	HBG053432
ENSDARG00000061302	DANRE24_44_PE34	HBG000180
ENSDARG00000034350	DANRE13_56_PE7	HBG060917
ENSDARG00000058038	DANRE7_13_PE29	HBG060917
ENSDARG00000008808	DANRE15_41_PE30	HBG060917
ENSDARG00000042840	DANRE17_41_PE15	HBG060917
ENSDARG00000059416	DANRE5_85_PE2	HBG021905
ENSDARG00000043322	DANRE20_24_PE6	HBG059568
ENSDARG00000035735	DANRE5_77_PE6	HBG059568
ENSDARG00000045873	DANRE4_2_PE34	HBG022314
ENSDARG00000060454	DANRE6_32_PE54	HBG022314
ENSDARG00000006292	DANRE9_5_PE17	HBG021660
ENSDARG00000032040	DANRE7_66_PE18	HBG081873
ENSDARG00000043241	DANRE15_58_PE11	HBG011185
ENSDARG00000062814	DANRE15_17_PE9	HBG020565
ENSDARG00000062883	DANRE12_11_PE2	HBG020565
ENSDARG00000023309	DANRE8_64_PE18	HBG026489
ENSDARG00000045718	DANRE8_25_PE20	HBG026489
ENSDARG00000017119	DANRE1_21_PE12	HBG002087
ENSDARG00000040186	DANRE16_39_PE2	HBG041874
ENSDARG00000035985	DANRE19_30_PE18	HBG041874
ENSDARG00000038879	DANRE15_6_PE7	HBG038259
ENSDARG00000054007	DANRE22_46_PE11	HBG002437
ENSDARG00000006488	DANRE14_66_PE19	HBG002437
ENSDARG00000060284	DANRE2_42_PE23	HBG021795
ENSDARG00000004616	DANRE5_17_PE39	HBG022934
ENSDARG00000037560	DANRE7_21_PE52	HBG022934
ENSDARG00000016794	DANRE24_26_PE10	HBG022934
ENSDARG00000001214	DANRE17_2_PE22	HBG022934
ENSDARG00000015860	DANRE20_21_PE8	HBG022934
ENSDARG00000030976	DANRE20_20_PE16	HBG019568
ENSDARG00000060392	DANRE10_50_PE14	HBG007708
ENSDARG00000013856	DANRE2_14_PE4	HBG086639
ENSDARG00000030357	DANRE17_55_PE13	HBG086639
ENSDARG00000009443	DANRE2_29_PE20	HBG086639
ENSDARG00000005828	DANRE9_19_PE24	HBG021821
ENSDARG00000061710	DANRE12_27_PE8	HBG077853
ENSDARG00000060101	DANRE17_61_PE6	HBG049884
ENSDARG00000053652	DANRE16_51_PE6	HBG003488
ENSDARG00000035783	DANRE9_20_PE5	HBG038301
ENSDARG00000059018	DANRE7_3_PE4	HBG023198
ENSDARG00000035748	DANRE7_2_PE20	HBG023198
ENSDARG00000040803	DANRE25_34_PE40	HBG030278
ENSDARG00000041428	DANRE16_5_PE19	HBG046584
ENSDARG00000058389	DANRE5_9_PE4	HBG083798
ENSDARG00000041835	DANRE20_47_PE25	HBG083798
ENSDARG00000041923	DANRE20_46_PE15	HBG083798
ENSDARG00000053376	DANRE20_46_PE12	HBG083798
ENSDARG00000041917	DANRE20_46_PE18	HBG083798
ENSDARG00000041919	DANRE20_46_PE16	HBG083798
ENSDARG00000056772	DANRE1_16_PE3	HBG083798
ENSDARG00000056824	DANRE1_15_PE22	HBG083798
ENSDARG00000009023	DANRE16_24_PE18	HBG076600
ENSDARG00000026028	DANRE9_30_PE12	HBG076600
ENSDARG00000062935	DANRE7_12_PE16	HBG076600
ENSDARG00000025866	DANRE5_48_PE26	HBG076600
ENSDARG00000024895	DANRE23_54_PE8	HBG068460
ENSDARG00000023631	DANRE12_41_PE32	HBG037612
ENSDARG00000060836	DANRE12_41_PE19	HBG037612
ENSDARG00000043453	DANRE15_17_PE19	HBG009162
ENSDARG00000043684	DANRE20_9_PE4	HBG077040
ENSDARG00000054060	DANRE21_43_PE7	HBG057922
ENSDARG00000026247	DANRE18_52_PE2	HBG019397
ENSDARG00000022438	DANRE8_66_PE27	HBG055573
ENSDARG00000054538	DANRE3_35_PE10	HBG055573
ENSDARG00000054588	DANRE3_34_PE25	HBG055573
ENSDARG00000058292	DANRE18_10_PE13	HBG079004
ENSDARG00000017659	DANRE17_15_PE25	HBG079004
ENSDARG00000062702	DANRE22_15_PE27	HBG026276
ENSDARG00000018921	DANRE20_35_PE4	HBG087657
ENSDARG00000063646	DANRE9_3_PE5	HBG036724
ENSDARG00000039078	DANRE16_4_PE22	HBG057226
ENSDARG00000033306	DANRE13_44_PE6	HBG056814
ENSDARG00000063217	DANRE8_4_PE17	HBG044661
ENSDARG00000015167	DANRE24_38_PE6	HBG044661
ENSDARG00000002947	DANRE2_13_PE29	HBG044661
ENSDARG00000061770	DANRE24_40_PE8	HBG044661
ENSDARG00000059459	DANRE5_78_PE8	HBG019727
ENSDARG00000059896	DANRE14_92_PE1	HBG023149
ENSDARG00000059926	DANRE7_51_PE41	HBG048267
ENSDARG00000052065	DANRE7_65_PE12	HBG044200
ENSDARG00000031894	DANRENA898_1_PE1	HBG049427
ENSDARG00000061879	DANRENA765_1_PE1	HBG025249
ENSDARG00000059558	DANRE5_71_PE5	HBG020517
ENSDARG00000018985	DANRE5_69_PE30	HBG020965
ENSDARG00000058596	DANRE5_7_PE8	HBG020965
ENSDARG00000040033	DANRE16_52_PE2	HBG000007
ENSDARG00000061713	DANRE19_34_PE4	HBG053212
ENSDARG00000013655	DANRE23_19_PE4	HBG053212
ENSDARG00000059177	DANRE11_6_PE9	HBG021357
ENSDARG00000010657	DANRE25_1_PE22	HBG024409
ENSDARG00000059479	DANRE6_69_PE16	HBG021882
ENSDARG00000059511	DANRE6_67_PE8	HBG021882
ENSDARG00000062624	DANRE4_18_PE2	HBG022242
ENSDARG00000021639	DANREA2217_1_PE3	HBG059399
ENSDARG00000000142	DANRE10_13_PE13	HBG052794
ENSDARG00000059375	DANRE11_3_PE14	HBG001581
ENSDARG00000011301	DANRE7_67_PE33	HBG021091
ENSDARG00000030232	DANRE7_56_PE1	HBG021091
ENSDARG00000042823	DANRE15_9_PE1	HBG005338
ENSDARG00000023806	DANRE8_36_PE3	HBG023063
ENSDARG00000018825	DANRE5_64_PE6	HBG022623
ENSDARG00000063175	DANRE22_12_PE2	HBG022184
ENSDARG00000061348	DANRE25_35_PE6	HBG002333
ENSDARG00000062760	DANRENA812_1_PE5	HBG059729
ENSDARG00000059968	DANRE16_56_PE49	HBG023715
ENSDARG00000054966	DANRE12_29_PE5	HBG000310
ENSDARG00000054998	DANRE12_28_PE11	HBG000310
ENSDARG00000026081	DANRE13_56_PE15	HBG000310
ENSDARG00000041133	DANRE18_24_PE10	HBG020600
ENSDARG00000052007	DANRE7_68_PE7	HBG001922
ENSDARG00000052009	DANRE7_68_PE5	HBG001922
ENSDARG00000058302	DANRE14_9_PE2	HBG082334
ENSDARG00000021633	DANRE15_1_PE26	HBG082334
ENSDARG00000036878	DANRE23_51_PE15	HBG082334
ENSDARG00000036016	DANRE19_28_PE12	HBG082334
ENSDARG00000019326	DANRE3_48_PE5	HBG059348
ENSDARG00000020100	DANRE16_6_PE6	HBG030094
ENSDARG00000029356	DANRE16_6_PE17	HBG030094
ENSDARG00000012138	DANRE19_42_PE4	HBG021421
ENSDARG00000063628	DANRE12_1_PE32	HBG021421
ENSDARG00000016516	DANRE16_58_PE3	HBG061273
ENSDARG00000035881	DANRE19_35_PE30	HBG000771
ENSDARG00000035871	DANRE19_35_PE14	HBG000771
ENSDARG00000028628	DANRE23_36_PE11	HBG020261
ENSDARG00000058601	DANRE24_22_PE13	HBG020261
ENSDARG00000030038	DANRE20_18_PE5	HBG000248
ENSDARG00000061924	DANRE23_27_PE17	HBG020758
ENSDARG00000033586	DANREA1577_1_PE1	HBG004356
ENSDARG00000003263	DANRE7_53_PE34	HBG021118
ENSDARG00000043976	DANRE10_21_PE7	HBG008496
ENSDARG00000029795	DANRE11_45_PE8	HBG059671
ENSDARG00000059810	DANRE3_44_PE4	HBG079361
ENSDARG00000009553	DANRE21_34_PE6	HBG009110
ENSDARG00000042970	DANRE21_25_PE4	HBG009110
ENSDARG00000056831	DANRE13_22_PE1	HBG009110
ENSDARG00000062537	DANRE6_11_PE15	HBG009110
ENSDARG00000038693	DANRE2_42_PE5	HBG009110
ENSDARG00000039830	DANRE2_5_PE4	HBG009110
ENSDARG00000035798	DANRE19_41_PE19	HBG009110
ENSDARG00000037921	DANRE3_38_PE25	HBG009110
ENSDARG00000062180	DANRE13_23_PE13	HBG086713
ENSDARG00000042996	DANRE21_7_PE34	HBG017370
ENSDARG00000044167	DANRE6_41_PE12	HBG025467
ENSDARG00000026369	DANRE9_2_PE10	HBG027444
ENSDARG00000014856	DANRE16_28_PE30	HBG027444
ENSDARG00000031246	DANRE21_29_PE13	HBG019334
ENSDARG00000059819	DANRE13_63_PE12	HBG056866
ENSDARG00000016889	DANRE10_48_PE5	HBG024923
ENSDARG00000036164	DANRE7_38_PE7	HBG008781
ENSDARG00000060630	DANRE1_42_PE18	HBG008781
ENSDARG00000059027	DANRE10_3_PE27	HBG070489
ENSDARG00000063599	DANRE17_2_PE32	HBG019755
ENSDARG00000039070	DANRE5_2_PE2	HBG058747
ENSDARG00000062695	DANRE19_15_PE13	HBG024130
ENSDARG00000052073	DANRE6_66_PE11	HBG049455
ENSDARG00000012515	DANRE_3725_1_PE10	HBG000299
ENSDARG00000060774	DANRE6_31_PE46	HBG000299
ENSDARG00000060642	DANRE6_32_PE21	HBG000299
ENSDARG00000008890	DANRE11_6_PE2	HBG029717
ENSDARG00000031346	DANRE4_24_PE19	HBG030039
ENSDARG00000018847	DANRE4_48_PE3	HBG015277
ENSDARG00000035608	DANRE5_13_PE8	HBG002089
ENSDARG00000022389	DANRE14_73_PE18	HBG047185
ENSDARG00000019438	DANRE5_57_PE15	HBG047185
ENSDARG00000017636	DANRE5_76_PE38	HBG047185
ENSDARG00000036038	DANRE7_46_PE3	HBG075692
ENSDARG00000052298	DANRE6_58_PE8	HBG075692
ENSDARG00000056192	DANRE18_33_PE5	HBG075692
ENSDARG00000023991	DANRE14_62_PE5	HBG075692
ENSDARG00000038514	DANRE23_44_PE8	HBG075692
ENSDARG00000061114	DANRE13_36_PE3	HBG067332
ENSDARG00000060615	DANRE22_48_PE17	HBG089794
ENSDARG00000029816	DANRE1_7_PE6	HBG068240
ENSDARG00000058480	DANRE1_6_PE16	HBG068240
ENSDARG00000006065	DANRE9_43_PE16	HBG056530
ENSDARG00000009899	DANRE23_32_PE11	HBG056530
ENSDARG00000030153	DANRE4_20_PE21	HBG024475
ENSDARG00000058387	DANRE8_13_PE9	HBG038521
ENSDARG00000040064	DANRE9_27_PE15	HBG061118
ENSDARG00000041125	DANRE4_1_PE9	HBG025685
ENSDARG00000058830	DANRENA220_1_PE1	HBG037325
ENSDARG00000030563	DANRE1_11_PE31	HBG037325
ENSDARG00000008461	DANREA1487_1_PE2	HBG077905
ENSDARG00000005540	DANRE10_20_PE31	HBG040299
ENSDARG00000057692	DANRE10_16_PE4	HBG040299
ENSDARG00000060150	DANRE3_40_PE6	HBG008215
ENSDARG00000038398	DANRE3_2_PE17	HBG019107
ENSDARG00000054844	DANRE23_39_PE12	HBG058115
ENSDARG00000004059	DANRE25_33_PE32	HBG010199
ENSDARG00000062532	DANRE13_16_PE28	HBG026037
ENSDARG00000053228	DANRE1_47_PE12	HBG038257
ENSDARG00000061664	DANRE1_26_PE15	HBG038257
ENSDARG00000056566	DANRE13_25_PE12	HBG057406
ENSDARG00000056745	DANRE18_25_PE19	HBG057406
ENSDARG00000042933	DANREA1178_1_PE3	HBG025931
ENSDARG00000053279	DANRE14_68_PE24	HBG056993
ENSDARG00000059487	DANRE5_76_PE5	HBG037744
ENSDARG00000057590	DANRE22_17_PE7	HBG015501
ENSDARG00000056583	DANRE19_24_PE6	HBG051774
ENSDARG00000061212	DANRE8_30_PE34	HBG061736
ENSDARG00000020611	DANRE18_39_PE7	HBG021164
ENSDARG00000053058	DANRE3_45_PE9	HBG010307
ENSDARG00000053045	DANRE3_45_PE11	HBG010307
ENSDARG00000056044	DANRE8_32_PE7	HBG010307
ENSDARG00000059820	DANRE3_43_PE69	HBG019399
ENSDARG00000023152	DANRE21_20_PE15	HBG021977
ENSDARG00000000906	DANRE16_22_PE12	HBG021505
ENSDARG00000001498	DANRE12_35_PE17	HBG021505
ENSDARG00000011661	DANRE4_15_PE33	HBG001015
ENSDARG00000022160	DANRE18_24_PE25	HBG061882
ENSDARG00000018953	DANRE8_17_PE4	HBG032634
ENSDARG00000044402	DANRE21_41_PE7	HBG061421
ENSDARG00000020041	DANRE12_14_PE13	HBG007128
ENSDARG00000063125	DANRE10_11_PE2	HBG010471
ENSDARG00000061462	DANRE18_43_PE9	HBG022366
ENSDARG00000045618	DANRE1_14_PE8	HBG035198
ENSDARG00000052368	DANRE14_89_PE5	HBG035198
ENSDARG00000011921	DANRE23_38_PE10	HBG003036
ENSDARG00000061726	DANRE12_26_PE26	HBG042024
ENSDARG00000061740	DANRE12_26_PE21	HBG042024
ENSDARG00000062396	DANRE4_20_PE32	HBG070733
ENSDARG00000041022	DANRE22_40_PE23	HBG001302
ENSDARG00000055153	DANRE_3703_1_PE6	HBG020052
ENSDARG00000055168	DANRE_3703_1_PE1	HBG020052
ENSDARG00000005456	DANRE7_66_PE19	HBG011650
ENSDARG00000037229	DANRE10_48_PE18	HBG006190
ENSDARG00000056708	DANRE1_16_PE12	HBG089793
ENSDARG00000056733	DANRE1_16_PE10	HBG089793
ENSDARG00000062646	DANRE5_9_PE14	HBG026327
ENSDARG00000051901	DANRE5_85_PE28	HBG026327
ENSDARG00000062560	DANRE13_16_PE21	HBG026327
ENSDARG00000059807	DANRE1_66_PE28	HBG026327
ENSDARG00000002672	DANRENA435_1_PE2	HBG059445
ENSDARG00000020679	DANRE3_40_PE23	HBG004162
ENSDARG00000028396	DANRE6_33_PE35	HBG022658
ENSDARG00000008447	DANRE18_7_PE23	HBG022658
ENSDARG00000030133	DANRE5_63_PE9	HBG022658
ENSDARG00000029063	DANRE7_16_PE9	HBG007416
ENSDARG00000053558	DANRE17_52_PE16	HBG023018
ENSDARG00000044101	DANRE17_52_PE12	HBG023018
ENSDARG00000030957	DANRE17_24_PE5	HBG034541
ENSDARG00000056688	DANRE17_24_PE14	HBG034541
ENSDARG00000002967	DANRE3_48_PE34	HBG038526
ENSDARG00000031890	DANRE25_16_PE22	HBG029634
ENSDARG00000027316	DANRE4_19_PE16	HBG029634
ENSDARG00000061583	DANRE19_37_PE8	HBG037454
ENSDARG00000061673	DANRE18_39_PE28	HBG049904
ENSDARG00000063553	DANRE17_2_PE54	HBG057716
ENSDARG00000045210	DANRE12_10_PE1	HBG056620
ENSDARG00000029042	DANRE14_25_PE7	HBG025682
ENSDARG00000056829	DANRE13_22_PE3	HBG048832
ENSDARG00000056790	DANRE13_22_PE18	HBG048832
ENSDARG00000036929	DANRE19_1_PE18	HBG048832
ENSDARG00000020509	DANRE19_23_PE23	HBG038250
ENSDARG00000036777	DANRE7_14_PE21	HBG059752
ENSDARG00000011961	DANRE4_3_PE13	HBG059752
ENSDARG00000053849	DANRE17_48_PE17	HBG059752
ENSDARG00000053998	DANRE17_47_PE8	HBG059752
ENSDARG00000026804	DANRE13_4_PE18	HBG085344
ENSDARG00000006279	DANRE17_16_PE8	HBG025544
ENSDARG00000045092	DANRE12_33_PE40	HBG004614
ENSDARG00000060720	DANRE19_50_PE10	HBG077111
ENSDARG00000003904	DANRE6_42_PE24	HBG058901
ENSDARG00000008720	DANRE13_48_PE1	HBG054966
ENSDARG00000039673	DANRE18_57_PE9	HBG054966
ENSDARG00000054749	DANRE_3734_1_PE2	HBG054966
ENSDARG00000002502	DANREA1639_1_PE5	HBG019561
ENSDARG00000016074	DANRE2_10_PE6	HBG019561
ENSDARG00000024877	DANRE7_31_PE42	HBG019561
ENSDARG00000053871	DANRE17_48_PE13	HBG019561
ENSDARG00000053883	DANRE17_48_PE11	HBG019561
ENSDARG00000053789	DANRE3_38_PE23	HBG047818
ENSDARG00000053809	DANRE3_38_PE18	HBG047818
ENSDARG00000062907	DANRE16_11_PE8	HBG057138
ENSDARG00000062855	DANRE18_18_PE19	HBG020723
ENSDARG00000016307	DANRE7_16_PE6	HBG048518
ENSDARG00000042515	DANRE20_45_PE7	HBG019439
ENSDARG00000062268	DANRE19_22_PE4	HBG022417
ENSDARG00000006290	DANRE19_46_PE9	HBG023982
ENSDARG00000062671	DANRE9_18_PE16	HBG023257
ENSDARG00000060293	DANRE16_47_PE8	HBG068469
ENSDARG00000060272	DANRE16_48_PE5	HBG068469
ENSDARG00000060275	DANRE16_47_PE25	HBG068469
ENSDARG00000016981	DANRE8_16_PE32	HBG024958
ENSDARG00000001769	DANRE21_10_PE14	HBG061381
ENSDARG00000045006	DANRE11_5_PE1	HBG061381
ENSDARG00000059611	DANRE6_59_PE1	HBG061381
ENSDARG00000001850	DANRE2_5_PE12	HBG061381
ENSDARG00000063416	DANRE20_2_PE26	HBG061381
ENSDARG00000039969	DANRE16_55_PE6	HBG032633
ENSDARG00000039965	DANRE16_55_PE13	HBG032633
ENSDARG00000059988	DANRE8_55_PE30	HBG041557
ENSDARG00000062709	DANRE13_14_PE1	HBG071967
ENSDARG00000041250	DANRE3_63_PE14	HBG035259
ENSDARG00000004713	DANRE7_73_PE15	HBG081806
ENSDARG00000055913	DANRE1_24_PE3	HBG001640
ENSDARG00000055972	DANRE1_23_PE31	HBG001640
ENSDARG00000055982	DANRE1_23_PE30	HBG001640
ENSDARG00000052521	DANRE6_54_PE1	HBG020962
ENSDARG00000052528	DANRE6_53_PE26	HBG020962
ENSDARG00000043502	DANRE8_14_PE16	HBG003115
ENSDARG00000059456	DANRE5_78_PE21	HBG022990
ENSDARG00000007774	DANRE20_40_PE13	HBG022990
ENSDARG00000057453	DANRE3_16_PE12	HBG081696
ENSDARG00000022457	DANRE3_15_PE7	HBG081696
ENSDARG00000045127	DANRE21_29_PE8	HBG083205
ENSDARG00000062124	DANRE13_25_PE3	HBG020171
ENSDARG00000014582	DANRE2_54_PE28	HBG021096
ENSDARG00000051899	DANRE25_19_PE15	HBG021096
ENSDARG00000009402	DANRE15_4_PE36	HBG090642
ENSDARG00000063641	DANRE15_4_PE35	HBG090642
ENSDARG00000060186	DANRE6_37_PE4	HBG022152
ENSDARG00000036055	DANRE7_33_PE19	HBG021047
ENSDARG00000018810	DANRE12_25_PE8	HBG024719
ENSDARG00000004336	DANRE4_18_PE5	HBG001557
ENSDARG00000060137	DANRE10_55_PE16	HBG025159
ENSDARG00000062473	DANRE21_17_PE17	HBG022941
ENSDARG00000059859	DANRE6_48_PE10	HBG020266
ENSDARG00000060009	DANRE16_56_PE17	HBG025538
ENSDARG00000009250	DANRE16_61_PE2	HBG000776
ENSDARG00000006242	DANRE11_8_PE15	HBG024378
ENSDARG00000043211	DANRE10_41_PE11	HBG021854
ENSDARG00000056921	DANRE15_30_PE3	HBG021854
ENSDARG00000053155	DANRE2_48_PE16	HBG004668
ENSDARG00000063159	DANRE23_7_PE18	HBG069193
ENSDARG00000060043	DANRE21_56_PE11	HBG069193
ENSDARG00000061896	DANRE6_20_PE7	HBG069193
ENSDARG00000021899	DANRE14_32_PE7	HBG025001
ENSDARG00000007663	DANRE2_30_PE11	HBG064013
ENSDARG00000045155	DANRE12_19_PE36	HBG005511
ENSDARG00000060709	DANRE21_42_PE2	HBG038374
ENSDARG00000008287	DANRE1_21_PE18	HBG038374
ENSDARG00000040041	DANRE24_40_PE16	HBG006876
ENSDARG00000051827	DANRE7_80_PE2	HBG039946
ENSDARG00000051848	DANRE7_78_PE25	HBG039946
ENSDARG00000052792	DANRE13_53_PE22	HBG020499
ENSDARG00000057698	DANRE18_19_PE10	HBG020499
ENSDARG00000009313	DANRE3_30_PE21	HBG020499
ENSDARG00000014781	DANRE3_29_PE10	HBG020499
ENSDARG00000041858	DANRE8_48_PE10	HBG020499
ENSDARG00000007177	DANRE15_4_PE16	HBG020499
ENSDARG00000018434	DANRE21_49_PE9	HBG037667
ENSDARG00000061169	DANRE17_39_PE15	HBG037667
ENSDARG00000029014	DANRE6_1_PE4	HBG004097
ENSDARG00000006468	DANRE3_32_PE11	HBG008757
ENSDARG00000009894	DANREA1782_1_PE1	HBG008757
ENSDARG00000027828	DANRE21_7_PE10	HBG057957
ENSDARG00000025269	DANRE19_44_PE23	HBG057525
ENSDARG00000039853	DANRE13_1_PE65	HBG022819
ENSDARG00000008224	DANRE7_52_PE4	HBG059913
ENSDARG00000033551	DANRE13_35_PE7	HBG038063
ENSDARG00000007708	DANRE21_2_PE3	HBG078196
ENSDARG00000013719	DANRE25_32_PE13	HBG058321
ENSDARG00000008676	DANRE17_40_PE7	HBG074656
ENSDARG00000054823	DANRE17_40_PE17	HBG074656
ENSDARG00000055283	DANRE17_33_PE8	HBG074656
ENSDARG00000058321	DANRE16_11_PE3	HBG074656
ENSDARG00000045131	DANRE16_11_PE1	HBG074656
ENSDARG00000052717	DANRE16_65_PE1	HBG057253
ENSDARG00000014577	DANRE7_46_PE30	HBG000158
ENSDARG00000052454	DANRE20_58_PE16	HBG000158
ENSDARG00000038993	DANRE13_60_PE8	HBG056861
ENSDARG00000030805	DANRE10_27_PE26	HBG056413
ENSDARG00000029660	DANRE14_10_PE2	HBG020448
ENSDARG00000063566	DANRE25_3_PE11	HBG078985
ENSDARG00000007880	DANRE17_3_PE41	HBG007532
ENSDARG00000038564	DANRE24_42_PE21	HBG030909
ENSDARG00000017571	DANRE5_51_PE6	HBG007295
ENSDARG00000054369	DANRE8_40_PE21	HBG007295
ENSDARG00000054400	DANRE8_40_PE17	HBG007295
ENSDARG00000040163	DANRE23_22_PE26	HBG026662
ENSDARG00000060210	DANRE2_43_PE23	HBG001379
ENSDARG00000012827	DANRE7_29_PE4	HBG004855
ENSDARG00000052778	DANRE16_63_PE1	HBG011580
ENSDARG00000061147	DANRE23_37_PE20	HBG023942
ENSDARG00000059523	DANRE6_66_PE22	HBG041680
ENSDARG00000062305	DANRE19_20_PE21	HBG041680
ENSDARG00000030053	DANRE20_61_PE23	HBG020382
ENSDARG00000035730	DANRE6_70_PE12	HBG053487
ENSDARG00000029404	DANRE6_51_PE13	HBG053487
ENSDARG00000014017	DANRE21_30_PE13	HBG010006
ENSDARG00000018903	DANRE3_64_PE11	HBG022711
ENSDARG00000043179	DANRE8_53_PE5	HBG071976
ENSDARG00000020608	DANRE5_57_PE2	HBG020044
ENSDARG00000018800	DANRE13_2_PE40	HBG065148
ENSDARG00000025948	DANRE13_54_PE7	HBG001314
ENSDARG00000024431	DANREA1552_1_PE1	HBG021604
ENSDARG00000020541	DANRE13_42_PE14	HBG072411
ENSDARG00000016044	DANRE8_61_PE5	HBG001810
ENSDARG00000023055	DANRE14_67_PE29	HBG023627
ENSDARG00000059433	DANRE5_80_PE25	HBG026179
ENSDARG00000059437	DANRE5_80_PE12	HBG026179
ENSDARG00000059429	DANRE5_80_PE31	HBG026179
ENSDARG00000018553	DANRE_3693_1_PE15	HBG048168
ENSDARG00000063274	DANRE8_4_PE2	HBG048168
ENSDARG00000002445	DANRE16_8_PE15	HBG057548
ENSDARG00000058652	DANRE8_10_PE10	HBG024998
ENSDARG00000043137	DANRE5_7_PE9	HBG058848
ENSDARG00000063530	DANRE13_2_PE22	HBG023993
ENSDARG00000057513	DANRE11_22_PE3	HBG026021
ENSDARG00000033443	DANRE4_34_PE5	HBG026021
ENSDARG00000059651	DANRE6_57_PE3	HBG059743
ENSDARG00000059673	DANRE6_56_PE13	HBG059743
ENSDARG00000012640	DANRE7_32_PE22	HBG059743
ENSDARG00000061267	DANRE24_45_PE9	HBG059743
ENSDARG00000060506	DANRE13_45_PE30	HBG002388
ENSDARG00000042468	DANRE11_49_PE11	HBG002388
ENSDARG00000011879	DANRE15_38_PE29	HBG057071
ENSDARG00000010591	DANRE5_19_PE20	HBG057071
ENSDARG00000037941	DANRE3_36_PE42	HBG067820
ENSDARG00000040444	DANRE18_42_PE26	HBG067820
ENSDARG00000009564	DANRE25_33_PE1	HBG067820
ENSDARG00000054653	DANRE3_34_PE8	HBG067820
ENSDARG00000054481	DANRE3_35_PE29	HBG067820
ENSDARG00000031463	DANRE11_26_PE23	HBG067820
ENSDARG00000045750	DANRE4_9_PE10	HBG067820
ENSDARG00000060710	DANRE12_42_PE26	HBG067820
ENSDARG00000063568	DANRE25_3_PE10	HBG067820
ENSDARG00000063135	DANRE25_7_PE40	HBG067820
ENSDARG00000057913	DANRE2_13_PE1	HBG067820
ENSDARG00000036505	DANRE7_32_PE29	HBG067820
ENSDARG00000061956	DANRE10_29_PE3	HBG067820
ENSDARG00000062135	DANRE9_27_PE10	HBG067820
ENSDARG00000043333	DANRE9_52_PE10	HBG059322
ENSDARG00000056919	DANRE22_20_PE8	HBG044057
ENSDARG00000030937	DANRE22_20_PE4	HBG044057
ENSDARG00000038432	DANRE20_62_PE16	HBG005045
ENSDARG00000003584	DANRE20_38_PE4	HBG077100
ENSDARG00000060213	DANRE14_75_PE8	HBG024811
ENSDARG00000035130	DANRE7_63_PE3	HBG024811
ENSDARG00000013916	DANRE16_38_PE14	HBG048746
ENSDARG00000012340	DANRE23_27_PE8	HBG048746
ENSDARG00000020334	DANRE10_6_PE11	HBG048746
ENSDARG00000063168	DANRE17_9_PE13	HBG026336
ENSDARG00000063130	DANRE17_10_PE3	HBG026336
ENSDARG00000059984	DANRE7_51_PE9	HBG027904
ENSDARG00000063548	DANRE19_5_PE11	HBG068190
ENSDARG00000058828	DANRE22_7_PE3	HBG085423
ENSDARG00000060276	DANRE9_55_PE10	HBG023009
ENSDARG00000040524	DANRE3_18_PE6	HBG024935
ENSDARG00000044571	DANRE13_64_PE7	HBG056870
ENSDARG00000062284	DANRE22_21_PE15	HBG056870
ENSDARG00000057879	DANRE16_14_PE6	HBG056870
ENSDARG00000018010	DANRE19_44_PE13	HBG056870
ENSDARG00000041260	DANRE18_20_PE2	HBG075007
ENSDARG00000007494	DANRE11_29_PE2	HBG075007
ENSDARG00000039502	DANRE13_33_PE10	HBG059570
ENSDARG00000053313	DANRE1_45_PE12	HBG059570
ENSDARG00000053319	DANRE1_45_PE11	HBG059570
ENSDARG00000052832	DANRE5_55_PE5	HBG059570
ENSDARG00000059223	DANRE24_13_PE9	HBG059570
ENSDARG00000036778	DANRE23_52_PE2	HBG059570
ENSDARG00000041088	DANRE3_1_PE9	HBG059570
ENSDARG00000039937	DANRE21_8_PE3	HBG038072
ENSDARG00000057763	DANRE3_14_PE35	HBG058497
ENSDARG00000057822	DANRE3_14_PE20	HBG058497
ENSDARG00000038276	DANRE3_16_PE30	HBG058497
ENSDARG00000045641	DANRE25_28_PE21	HBG019485
ENSDARG00000022652	DANRE6_66_PE13	HBG084726
ENSDARG00000028415	DANRE5_86_PE1	HBG076901
ENSDARG00000054446	DANRE3_36_PE2	HBG049831
ENSDARG00000013935	DANRE19_3_PE6	HBG024126
ENSDARG00000040743	DANRE9_37_PE3	HBG021678
ENSDARG00000060700	DANRE1_41_PE1	HBG057623
ENSDARG00000041629	DANRE10_34_PE7	HBG004436
ENSDARG00000035332	DANRE10_32_PE4	HBG004436
ENSDARG00000058556	DANRE9_10_PE16	HBG071578
ENSDARG00000039338	DANRE3_11_PE7	HBG075466
ENSDARG00000060224	DANRE17_57_PE13	HBG006363
ENSDARG00000044853	DANRE7_8_PE18	HBG059111
ENSDARG00000040650	DANRE3_38_PE9	HBG006867
ENSDARG00000039436	DANRE5_41_PE11	HBG059667
ENSDARG00000057143	DANRE16_19_PE16	HBG057155
ENSDARG00000056858	DANRE8_25_PE17	HBG008327
ENSDARG00000019213	DANRE14_24_PE8	HBG056715
ENSDARG00000057007	DANRE14_24_PE36	HBG056715
ENSDARG00000060998	DANRE17_41_PE8	HBG019454
ENSDARG00000026170	DANRE13_49_PE21	HBG022808
ENSDARG00000016084	DANRE2_37_PE4	HBG015433
ENSDARG00000056515	DANRE23_25_PE19	HBG015433
ENSDARG00000016130	DANRE24_34_PE22	HBG015433
ENSDARG00000062842	DANRE10_15_PE12	HBG038704
ENSDARG00000062833	DANRE10_15_PE16	HBG038704
ENSDARG00000021913	DANRE20_36_PE6	HBG042738
ENSDARG00000012314	DANRE10_38_PE6	HBG020488
ENSDARG00000008880	DANRE21_27_PE8	HBG020488
ENSDARG00000012796	DANRE9_10_PE5	HBG037676
ENSDARG00000016318	DANRE14_70_PE7	HBG032128
ENSDARG00000036378	DANRE14_68_PE4	HBG032128
ENSDARG00000063345	DANRE1_2_PE44	HBG040926
ENSDARG00000000666	DANRE9_8_PE1	HBG040926
ENSDARG00000062249	DANRE25_20_PE10	HBG021056
ENSDARG00000059793	DANRE16_64_PE6	HBG021056
ENSDARG00000059811	DANRE16_63_PE14	HBG021056
ENSDARG00000037079	DANRE13_1_PE26	HBG083562
ENSDARG00000006251	DANRE21_6_PE26	HBG025148
ENSDARG00000061738	DANRE22_27_PE33	HBG023703
ENSDARG00000015970	DANRE23_51_PE7	HBG071883
ENSDARG00000063733	DANRE15_1_PE10	HBG071883
ENSDARG00000063728	DANRE15_2_PE2	HBG071883
ENSDARG00000063729	DANRE15_1_PE25	HBG071883
ENSDARG00000035540	DANRE5_16_PE31	HBG071883
ENSDARG00000018426	DANRE10_8_PE16	HBG010654
ENSDARG00000021097	DANRE6_43_PE3	HBG017599
ENSDARG00000042157	DANRE20_36_PE7	HBG025529
ENSDARG00000010434	DANRE20_47_PE23	HBG084108
ENSDARG00000013438	DANRE25_32_PE12	HBG081656
ENSDARG00000059991	DANRE21_57_PE11	HBG022522
ENSDARG00000061941	DANRE5_19_PE31	HBG003672
ENSDARG00000014496	DANRE16_14_PE18	HBG003672
ENSDARG00000061843	DANRE11_29_PE5	HBG022254
ENSDARG00000060982	DANRE11_43_PE3	HBG022254
ENSDARG00000061009	DANRE11_42_PE13	HBG022254
ENSDARG00000005274	DANRE25_15_PE13	HBG058268
ENSDARG00000055477	DANRE12_24_PE3	HBG002744
ENSDARG00000054777	DANRE8_39_PE24	HBG021894
ENSDARG00000054989	DANRE8_39_PE1	HBG021894
ENSDARG00000039268	DANRE7_39_PE25	HBG001651
ENSDARG00000053236	DANRE3_43_PE25	HBG093746
ENSDARG00000037968	DANRE3_42_PE29	HBG093746
ENSDARG00000028270	DANRE7_11_PE9	HBG002482
ENSDARG00000038874	DANRE21_38_PE18	HBG047229
ENSDARG00000007217	DANRE21_38_PE15	HBG047229
ENSDARG00000005173	DANRE23_22_PE25	HBG060095
ENSDARG00000028348	DANRE8_10_PE17	HBG060095
ENSDARG00000053364	DANRE3_42_PE46	HBG060095
ENSDARG00000021336	DANRE4_23_PE2	HBG060095
ENSDARG00000032578	DANRE12_54_PE3	HBG060095
ENSDARG00000037383	DANRE1_28_PE11	HBG060095
ENSDARG00000015879	DANRE5_77_PE12	HBG060095
ENSDARG00000053829	DANRE17_49_PE5	HBG060095
ENSDARG00000008203	DANRE17_56_PE13	HBG060095
ENSDARG00000053493	DANRE7_36_PE31	HBG075000
ENSDARG00000028087	DANRE5_79_PE23	HBG075000
ENSDARG00000037094	DANRE5_79_PE22	HBG075000
ENSDARG00000053654	DANRE23_52_PE15	HBG075000
ENSDARG00000036776	DANRE23_52_PE1	HBG075000
ENSDARG00000055911	DANRE23_30_PE14	HBG075000
ENSDARG00000013839	DANRE3_40_PE24	HBG075000
ENSDARG00000035606	DANRE5_19_PE27	HBG075000
ENSDARG00000061963	DANRE20_31_PE13	HBG026215
ENSDARG00000063077	DANRE16_8_PE3	HBG016191
ENSDARG00000059019	DANRE8_5_PE20	HBG016191
ENSDARG00000063060	DANRE16_8_PE7	HBG016191
ENSDARG00000054572	DANRE15_44_PE16	HBG025761
ENSDARG00000058610	DANRE8_10_PE22	HBG059116
ENSDARG00000060763	DANRENA440_1_PE2	HBG006364
ENSDARG00000062472	DANRE8_15_PE20	HBG047376
ENSDARG00000031985	DANRE5_32_PE30	HBG058756
ENSDARG00000017055	DANRE8_30_PE18	HBG019744
ENSDARG00000061223	DANRE13_34_PE13	HBG084895
ENSDARG00000018691	DANRE11_31_PE23	HBG078530
ENSDARG00000006584	DANRE23_33_PE25	HBG078530
ENSDARG00000061040	DANRE13_37_PE7	HBG019795
ENSDARG00000041774	DANRE22_30_PE9	HBG058020
ENSDARG00000033770	DANRE22_30_PE8	HBG058020
ENSDARG00000062586	DANRE17_17_PE16	HBG051719
ENSDARG00000024478	DANRE9_32_PE31	HBG026102
ENSDARG00000026001	DANRE5_75_PE19	HBG059660
ENSDARG00000052127	DANRE5_74_PE5	HBG059660
ENSDARG00000059309	DANRE24_11_PE6	HBG059660
ENSDARG00000036012	DANRE12_54_PE1	HBG056712
ENSDARG00000001968	DANRE8_4_PE5	HBG056712
ENSDARG00000034820	DANRE14_2_PE14	HBG056712
ENSDARG00000056903	DANRE16_21_PE1	HBG005507
ENSDARG00000059449	DANRE7_84_PE18	HBG021109
ENSDARG00000034201	DANRE12_54_PE21	HBG014274
ENSDARG00000021086	DANRE8_11_PE4	HBG018213
ENSDARG00000020447	DANRE9_29_PE13	HBG047061
ENSDARG00000063149	DANRE4_12_PE8	HBG047061
ENSDARG00000062846	DANRE25_12_PE20	HBG047061
ENSDARG00000032237	DANRE20_60_PE19	HBG046186
ENSDARG00000057669	DANRENA462_1_PE3	HBG021568
ENSDARG00000045515	DANRE4_24_PE9	HBG004726
ENSDARG00000038017	DANRE4_48_PE1	HBG024591
ENSDARG00000024062	DANRE25_18_PE9	HBG020611
ENSDARG00000042760	DANRE21_44_PE7	HBG048858
ENSDARG00000044751	DANRE21_10_PE18	HBG073404
ENSDARG00000062216	DANRE3_16_PE49	HBG009438
ENSDARG00000024184	DANRE12_41_PE12	HBG009438
ENSDARG00000057414	DANRE3_16_PE18	HBG058178
ENSDARG00000060906	DANRE20_49_PE18	HBG062716
ENSDARG00000009058	DANRE8_61_PE20	HBG059738
ENSDARG00000011510	DANRE21_31_PE5	HBG003214
ENSDARG00000010487	DANRE15_33_PE39	HBG001687
ENSDARG00000061669	DANRE15_36_PE7	HBG021397
ENSDARG00000063334	DANRE6_2_PE2	HBG060422
ENSDARG00000018461	DANRE24_8_PE20	HBG079649
ENSDARG00000060062	DANRE17_62_PE18	HBG047139
ENSDARG00000042951	DANRE5_6_PE13	HBG047139
ENSDARG00000053858	DANRE17_48_PE15	HBG063537
ENSDARG00000053874	DANRE17_48_PE12	HBG063537
ENSDARG00000052511	DANRE20_58_PE1	HBG088168
ENSDARG00000023508	DANRE15_5_PE19	HBG074718
ENSDARG00000038076	DANRE6_59_PE14	HBG003103
ENSDARG00000019222	DANRE19_8_PE39	HBG032701
ENSDARG00000010478	DANRE20_59_PE5	HBG073713
ENSDARG00000003570	DANRE4_13_PE35	HBG073713
ENSDARG00000063038	DANRE3_5_PE39	HBG073713
ENSDARG00000024317	DANRE3_5_PE18	HBG073713
ENSDARG00000062548	DANRE24_28_PE7	HBG020974
ENSDARG00000052482	DANRE2_58_PE7	HBG020506
ENSDARG00000061537	DANRE15_38_PE21	HBG021346
ENSDARG00000003383	DANRE23_33_PE34	HBG024418
ENSDARG00000055517	DANRE23_33_PE16	HBG024418
ENSDARG00000007171	DANRE20_40_PE4	HBG060881
ENSDARG00000039253	DANRE25_39_PE6	HBG072153
ENSDARG00000059629	DANRE8_67_PE1	HBG022632
ENSDARG00000009282	DANRE3_16_PE8	HBG022632
ENSDARG00000062409	DANRE3_15_PE15	HBG022632
ENSDARG00000060192	DANRE3_38_PE27	HBG002485
ENSDARG00000043135	DANRE17_36_PE5	HBG071855
ENSDARG00000040856	DANRE18_34_PE4	HBG072295
ENSDARG00000011809	DANRE23_39_PE29	HBG037399
ENSDARG00000052471	DANRE20_58_PE11	HBG025639
ENSDARG00000002298	DANRE12_17_PE7	HBG038009
ENSDARG00000061899	DANRE25_29_PE3	HBG041120
ENSDARG00000006859	DANRE19_44_PE25	HBG076169
ENSDARG00000059906	DANRE6_45_PE21	HBG020422
ENSDARG00000053365	DANRE9_54_PE8	HBG072077
ENSDARG00000004757	DANRE8_56_PE19	HBG077729
ENSDARG00000053093	DANRE8_56_PE11	HBG077729
ENSDARG00000044484	DANRE21_38_PE13	HBG026608
ENSDARG00000056087	DANRE9_30_PE17	HBG019738
ENSDARG00000043362	DANRE8_27_PE11	HBG019738
ENSDARG00000012141	DANRE13_32_PE1	HBG007558
ENSDARG00000036592	DANRE1_59_PE29	HBG021603
ENSDARG00000006394	DANRE15_5_PE18	HBG033404
ENSDARG00000061629	DANRE6_22_PE11	HBG001313
ENSDARG00000063404	DANRE1_2_PE32	HBG020043
ENSDARG00000052377	DANRE6_57_PE15	HBG005909
ENSDARG00000039236	DANRE6_57_PE13	HBG005909
ENSDARG00000003132	DANRE7_61_PE13	HBG035539
ENSDARG00000033596	DANRE25_19_PE11	HBG003330
ENSDARG00000021377	DANRE21_44_PE6	HBG049088
ENSDARG00000060318	DANRE16_46_PE25	HBG023994
ENSDARG00000059600	DANRE5_67_PE15	HBG071614
ENSDARG00000061213	DANRE3_26_PE33	HBG071614
ENSDARG00000003813	DANRE17_12_PE3	HBG002428
ENSDARG00000062242	DANRE13_22_PE15	HBG035461
ENSDARG00000027984	DANRE17_53_PE19	HBG007376
ENSDARG00000031001	DANRE16_27_PE28	HBG023778
ENSDARG00000045163	DANRE12_17_PE19	HBG056636
ENSDARG00000017741	DANRE14_31_PE3	HBG025694
ENSDARG00000034264	DANRE15_24_PE13	HBG025133
ENSDARG00000006161	DANRE15_23_PE2	HBG025133
ENSDARG00000003403	DANRE5_21_PE13	HBG025133
ENSDARG00000060929	DANRE2_31_PE7	HBG037493
ENSDARG00000021794	DANRE14_34_PE14	HBG040288
ENSDARG00000004636	DANRE15_39_PE7	HBG057076
ENSDARG00000041729	DANRE9_54_PE1	HBG059325
ENSDARG00000051763	DANRE25_34_PE35	HBG059325
ENSDARG00000061832	DANRE24_39_PE11	HBG059325
ENSDARG00000059425	DANRE5_81_PE5	HBG059325
ENSDARG00000063197	DANRE5_1_PE3	HBG085733
ENSDARG00000045382	DANRE25_2_PE29	HBG002049
ENSDARG00000031956	DANRE4_6_PE20	HBG019577
ENSDARG00000052868	DANRE17_64_PE28	HBG019577
ENSDARG00000004158	DANRE17_54_PE2	HBG019577
ENSDARG00000042025	DANRE9_7_PE3	HBG019905
ENSDARG00000040676	DANRE18_47_PE14	HBG015962
ENSDARG00000043905	DANRE21_47_PE16	HBG027207
ENSDARG00000019996	DANRE7_17_PE14	HBG027207
ENSDARG00000062567	DANRE7_17_PE12	HBG027207
ENSDARG00000058713	DANRE15_7_PE46	HBG027207
ENSDARG00000039572	DANRENA499_1_PE1	HBG027207
ENSDARG00000002794	DANRE7_17_PE19	HBG027207
ENSDARG00000061186	DANRE9_38_PE15	HBG024312
ENSDARG00000022744	DANRE18_4_PE14	HBG029292
ENSDARG00000007181	DANRE21_23_PE25	HBG068527
ENSDARG00000061335	DANRE16_31_PE13	HBG068984
ENSDARG00000063302	DANREA1159_1_PE1	HBG068984
ENSDARG00000012745	DANRE19_45_PE1	HBG068984
ENSDARG00000059728	DANRE3_47_PE22	HBG068984
ENSDARG00000003829	DANRE13_30_PE7	HBG068984
ENSDARG00000053190	DANRE17_60_PE13	HBG068984
ENSDARG00000023448	DANRE20_46_PE13	HBG068984
ENSDARG00000063636	DANRE24_8_PE6	HBG068984
ENSDARG00000051747	DANRE25_38_PE16	HBG068984
ENSDARG00000011869	DANRE25_38_PE24	HBG068984
ENSDARG00000012355	DANRE25_38_PE19	HBG068984
ENSDARG00000059438	DANRE7_87_PE2	HBG068984
ENSDARG00000003323	DANRE8_61_PE24	HBG025224
ENSDARG00000045484	DANRE4_37_PE3	HBG025224
ENSDARG00000021343	DANRE15_43_PE13	HBG020908
ENSDARG00000058608	DANRE5_7_PE5	HBG020908
ENSDARG00000005561	DANRE5_37_PE11	HBG009753
ENSDARG00000013472	DANRE25_12_PE35	HBG024464
ENSDARG00000011648	DANRE4_15_PE27	HBG074764
ENSDARG00000010331	DANRE5_16_PE2	HBG026331
ENSDARG00000062333	DANRE17_23_PE9	HBG059453
ENSDARG00000060068	DANRE17_62_PE12	HBG059453
ENSDARG00000059412	DANRE24_2_PE4	HBG018020
ENSDARG00000037108	DANRE14_34_PE17	HBG067742
ENSDARG00000062918	DANRE2_9_PE23	HBG023937
ENSDARG00000059842	DANRE1_66_PE6	HBG060202
ENSDARG00000053098	DANRE16_57_PE1	HBG052967
ENSDARG00000060633	DANRE15_53_PE10	HBG052967
ENSDARG00000061007	DANRE16_36_PE9	HBG021210
ENSDARG00000059797	DANRE2_56_PE1	HBG020450
ENSDARG00000063581	DANRE15_6_PE1	HBG020450
ENSDARG00000033973	DANRE15_45_PE4	HBG078248
ENSDARG00000063312	DANREA1381_1_PE2	HBG022764
ENSDARG00000009862	DANRE10_46_PE3	HBG023124
ENSDARG00000020960	DANRE3_74_PE4	HBG000953
ENSDARG00000038771	DANRE3_73_PE11	HBG000953
ENSDARG00000037017	DANRE23_30_PE19	HBG029708
ENSDARG00000040571	DANRE15_33_PE4	HBG029708
ENSDARG00000022139	DANRE8_35_PE30	HBG041533
ENSDARG00000008953	DANRE23_7_PE1	HBG001361
ENSDARG00000016979	DANRE4_2_PE29	HBG004398
ENSDARG00000052221	DANRE6_60_PE18	HBG004398
ENSDARG00000052304	DANRE6_58_PE6	HBG004398
ENSDARG00000005827	DANRE17_33_PE10	HBG008489
ENSDARG00000043856	DANRE20_2_PE37	HBG050157
ENSDARG00000044766	DANRE9_8_PE2	HBG000636
ENSDARG00000009170	DANRE7_87_PE3	HBG063461
ENSDARG00000052379	DANRE8_66_PE9	HBG023594
ENSDARG00000042729	DANRE22_5_PE2	HBG050536
ENSDARG00000061504	DANRE1_29_PE10	HBG050536
ENSDARG00000036846	DANRE3_65_PE8	HBG006544
ENSDARG00000021607	DANRE6_28_PE4	HBG038234
ENSDARG00000052891	DANRE16_61_PE8	HBG038234
ENSDARG00000022176	DANRE16_61_PE7	HBG038234
ENSDARG00000061728	DANRE19_33_PE16	HBG027614
ENSDARG00000004806	DANRE16_17_PE17	HBG004211
ENSDARG00000036212	DANRE19_15_PE25	HBG037893
ENSDARG00000042337	DANRE19_42_PE18	HBG015910
ENSDARG00000003749	DANRE8_11_PE21	HBG022959
ENSDARG00000058484	DANRE8_11_PE20	HBG022959
ENSDARG00000054466	DANRE2_38_PE30	HBG084101
ENSDARG00000052250	DANRE1_65_PE40	HBG084101
ENSDARG00000038094	DANRE3_27_PE5	HBG058517
ENSDARG00000021154	DANRE12_4_PE12	HBG037727
ENSDARG00000057887	DANRE18_18_PE13	HBG024360
ENSDARG00000018532	DANRE7_53_PE37	HBG057465
ENSDARG00000053692	DANRE21_47_PE6	HBG069811
ENSDARG00000037930	DANRE3_37_PE4	HBG004106
ENSDARG00000016706	DANRE1_4_PE7	HBG008161
ENSDARG00000029088	DANRE14_46_PE23	HBG000018
ENSDARG00000004537	DANRE15_33_PE3	HBG020508
ENSDARG00000019328	DANRE4_18_PE1	HBG055834
ENSDARG00000007172	DANRE8_6_PE1	HBG055834
ENSDARG00000032990	DANRE8_5_PE1	HBG055834
ENSDARG00000012495	DANRE7_37_PE17	HBG054206
ENSDARG00000018806	DANRE15_14_PE17	HBG037842
ENSDARG00000008239	DANRE17_57_PE9	HBG000479
ENSDARG00000063490	DANRE22_5_PE22	HBG041819
ENSDARG00000017975	DANRE20_36_PE3	HBG037397
ENSDARG00000023396	DANRE16_8_PE14	HBG004567
ENSDARG00000044134	DANRE17_2_PE6	HBG007472
ENSDARG00000060298	DANRE13_47_PE19	HBG071429
ENSDARG00000009262	DANRE4_2_PE30	HBG014792
ENSDARG00000003495	DANRE7_40_PE7	HBG059040
ENSDARG00000062978	DANRE6_7_PE11	HBG024940
ENSDARG00000037979	DANRE3_35_PE6	HBG065287
ENSDARG00000054578	DANRE3_34_PE29	HBG065287
ENSDARG00000053291	DANRE16_55_PE8	HBG057237
ENSDARG00000057661	DANRE15_18_PE20	HBG025372
ENSDARG00000004709	DANRE15_18_PE16	HBG025372
ENSDARG00000058111	DANRE15_15_PE7	HBG025372
ENSDARG00000019702	DANRE21_44_PE8	HBG025372
ENSDARG00000053684	DANRE1_38_PE25	HBG025372
ENSDARG00000025875	DANRE12_36_PE11	HBG073639
ENSDARG00000056050	DANRE12_19_PE17	HBG073639
ENSDARG00000015722	DANRE3_53_PE6	HBG073639
ENSDARG00000043658	DANRE10_28_PE4	HBG056805
ENSDARG00000056521	DANRE10_27_PE6	HBG056805
ENSDARG00000013685	DANRE8_4_PE3	HBG056805
ENSDARG00000017657	DANRE6_33_PE14	HBG058890
ENSDARG00000044310	DANRE6_31_PE24	HBG027427
ENSDARG00000044316	DANRE6_31_PE36	HBG027427
ENSDARG00000035043	DANRE6_31_PE15	HBG027427
ENSDARG00000023477	DANRE25_39_PE22	HBG058345
ENSDARG00000060940	DANRE1_35_PE6	HBG037514
ENSDARG00000032882	DANRE22_45_PE4	HBG037966
ENSDARG00000002216	DANRE5_77_PE16	HBG069681
ENSDARG00000005150	DANRE16_40_PE21	HBG069681
ENSDARG00000002582	DANRE9_16_PE12	HBG069681
ENSDARG00000031891	DANRE5_31_PE46	HBG069681
ENSDARG00000024894	DANRE5_77_PE18	HBG069681
ENSDARG00000030058	DANRE15_42_PE10	HBG069681
ENSDARG00000009905	DANRE19_28_PE5	HBG069681
ENSDARG00000039806	DANRE13_4_PE8	HBG069681
ENSDARG00000058684	DANRE13_4_PE11	HBG069681
ENSDARG00000058481	DANRE6_8_PE22	HBG069681
ENSDARG00000058544	DANRE6_8_PE15	HBG069681
ENSDARG00000020926	DANRE8_39_PE11	HBG059164
ENSDARG00000063440	DANRE7_2_PE1	HBG006460
ENSDARG00000041081	DANRE18_25_PE5	HBG023189
ENSDARG00000002303	DANRE4_2_PE45	HBG037262
ENSDARG00000004454	DANRE8_52_PE7	HBG009960
ENSDARG00000037234	DANRE14_31_PE13	HBG025065
ENSDARG00000056066	DANRE14_33_PE14	HBG025065
ENSDARG00000056234	DANRE14_32_PE18	HBG025065
ENSDARG00000063522	DANRE25_4_PE2	HBG019386
ENSDARG00000061211	DANRE15_41_PE14	HBG019853
ENSDARG00000039825	DANRE21_3_PE28	HBG005114
ENSDARG00000062197	DANRE21_21_PE28	HBG044106
ENSDARG00000062307	DANRE21_19_PE37	HBG044106
ENSDARG00000060832	DANRE2_33_PE7	HBG016553
ENSDARG00000015110	DANRE17_22_PE23	HBG087409
ENSDARG00000030562	DANRE8_54_PE27	HBG087409
ENSDARG00000061380	DANRE24_44_PE6	HBG032464
ENSDARG00000055775	DANRE12_21_PE22	HBG056638
ENSDARG00000056247	DANRE12_18_PE28	HBG056638
ENSDARG00000059563	DANRE7_72_PE13	HBG038248
ENSDARG00000061911	DANRE15_33_PE35	HBG026028
ENSDARG00000022627	DANRE2_48_PE30	HBG026028
ENSDARG00000062922	DANRE17_13_PE5	HBG043393
ENSDARG00000040455	DANRE9_47_PE7	HBG007378
ENSDARG00000004659	DANRE14_92_PE7	HBG002381
ENSDARG00000041363	DANRE16_3_PE17	HBG076749
ENSDARG00000042726	DANRE24_41_PE1	HBG021442
ENSDARG00000021267	DANRE20_21_PE19	HBG002047
ENSDARG00000060480	DANRE17_51_PE12	HBG003607
ENSDARG00000003527	DANRE8_50_PE6	HBG050412
ENSDARG00000057702	DANRE14_16_PE27	HBG011376
ENSDARG00000063177	DANRE1_6_PE9	HBG002350
ENSDARG00000063203	DANRE24_18_PE22	HBG020115
ENSDARG00000061553	DANRE11_35_PE4	HBG025375
ENSDARG00000060139	DANRE16_51_PE8	HBG057230
ENSDARG00000055632	DANRE15_36_PE9	HBG007130
ENSDARG00000041320	DANRE15_35_PE14	HBG007130
ENSDARG00000055800	DANRE15_35_PE13	HBG007130
ENSDARG00000042101	DANRE8_40_PE18	HBG019350
ENSDARG00000062801	DANRE16_12_PE20	HBG055917
ENSDARG00000014333	DANRE9_40_PE12	HBG023299
ENSDARG00000058022	DANRE23_16_PE15	HBG023299
ENSDARG00000025555	DANRE12_26_PE2	HBG023299
ENSDARG00000018907	DANRE5_85_PE21	HBG085114
ENSDARG00000055429	DANRE13_31_PE4	HBG085114
ENSDARG00000003969	DANRE18_20_PE1	HBG004836
ENSDARG00000012366	DANRE5_43_PE13	HBG016643
ENSDARG00000051816	DANRE25_30_PE3	HBG009263
ENSDARG00000061375	DANRE13_31_PE32	HBG005204
ENSDARG00000009134	DANRE20_58_PE17	HBG067613
ENSDARG00000062385	DANRE16_17_PE18	HBG038461
ENSDARG00000061446	DANRE19_39_PE8	HBG085575
ENSDARG00000035541	DANRE12_12_PE8	HBG081819
ENSDARG00000053704	DANREA1630_1_PE1	HBG003339
ENSDARG00000037488	DANRE14_15_PE12	HBG085203
ENSDARG00000009315	DANRE1_51_PE5	HBG085203
ENSDARG00000007377	DANRE17_62_PE7	HBG044912
ENSDARG00000013379	DANRE25_9_PE10	HBG068017
ENSDARG00000021201	DANRE13_23_PE11	HBG056767
ENSDARG00000017454	DANRE4_41_PE10	HBG024622
ENSDARG00000060351	DANRE23_53_PE7	HBG004332
ENSDARG00000061491	DANRE3_25_PE4	HBG004332
ENSDARG00000033134	DANRE20_3_PE18	HBG003758
ENSDARG00000035660	DANRE19_48_PE9	HBG078683
ENSDARG00000060278	DANRE1_52_PE14	HBG078683
ENSDARG00000060395	DANRE2_41_PE50	HBG058434
ENSDARG00000060445	DANRE16_44_PE13	HBG024996
ENSDARG00000053573	DANRE21_48_PE16	HBG057934
ENSDARG00000062972	DANRE15_16_PE7	HBG020888
ENSDARG00000012291	DANRE15_16_PE26	HBG020888
ENSDARG00000044136	DANRE17_2_PE5	HBG020664
ENSDARG00000043960	DANRE20_1_PE7	HBG000374
ENSDARG00000059802	DANRENA698_1_PE2	HBG021024
ENSDARG00000062351	DANRE7_21_PE9	HBG060791
ENSDARG00000062364	DANRE7_21_PE4	HBG060791
ENSDARG00000061274	DANRE9_37_PE33	HBG021783
ENSDARG00000007320	DANRE2_28_PE16	HBG072596
ENSDARG00000042864	DANRE20_39_PE10	HBG072596
ENSDARG00000003564	DANRE8_24_PE30	HBG001534
ENSDARG00000062160	DANRE14_25_PE4	HBG023771
ENSDARG00000015201	DANRE20_2_PE17	HBG003261
ENSDARG00000042848	DANRE17_41_PE9	HBG003261
ENSDARG00000052397	DANRE1_63_PE16	HBG025929
ENSDARG00000010587	DANRE25_17_PE20	HBG083171
ENSDARG00000062375	DANRE25_18_PE6	HBG083171
ENSDARG00000043285	DANRE10_35_PE11	HBG038189
ENSDARG00000053861	DANRE8_47_PE8	HBG030021
ENSDARG00000041881	DANRE8_47_PE39	HBG030021
ENSDARG00000052897	DANRE5_53_PE47	HBG020901
ENSDARG00000011597	DANRE3_15_PE11	HBG020901
ENSDARG00000039987	DANRE20_40_PE3	HBG057368
ENSDARG00000061809	DANRE3_22_PE8	HBG021494
ENSDARG00000061711	DANRE7_27_PE28	HBG021333
ENSDARG00000056254	DANRE7_23_PE38	HBG021333
ENSDARG00000056492	DANRE7_23_PE15	HBG021333
ENSDARG00000003998	DANRE17_31_PE31	HBG023007
ENSDARG00000059825	DANRE8_61_PE7	HBG023007
ENSDARG00000041411	DANRE20_56_PE13	HBG081941
ENSDARG00000055883	DANRE12_20_PE4	HBG081941
ENSDARG00000038235	DANRE17_41_PE12	HBG019669
ENSDARG00000060492	DANRE14_68_PE37	HBG081294
ENSDARG00000029114	DANRE16_56_PE29	HBG008909
ENSDARG00000056886	DANRE9_23_PE8	HBG021752
ENSDARG00000021022	DANRE2_45_PE20	HBG003052
ENSDARG00000038075	DANRE6_59_PE15	HBG085168
ENSDARG00000057795	DANRE4_14_PE19	HBG020825
ENSDARG00000057875	DANRE4_14_PE13	HBG020825
ENSDARG00000053131	DANRE13_47_PE26	HBG020825
ENSDARG00000042737	DANRE8_30_PE22	HBG020457
ENSDARG00000014963	DANRE10_4_PE16	HBG004059
ENSDARG00000061130	DANRE18_48_PE25	HBG023123
ENSDARG00000016041	DANRE1_2_PE38	HBG002273
ENSDARG00000026762	DANRE19_4_PE26	HBG024128
ENSDARG00000059324	DANRE9_1_PE57	HBG024128
ENSDARG00000018073	DANRE15_19_PE9	HBG021676
ENSDARG00000007723	DANRE5_42_PE18	HBG020036
ENSDARG00000042277	DANRE7_26_PE2	HBG020036
ENSDARG00000056396	DANRE18_31_PE1	HBG073223
ENSDARG00000039850	DANRE2_1_PE9	HBG073223
ENSDARG00000060635	DANRE10_48_PE9	HBG073223
ENSDARG00000061498	DANRE13_31_PE2	HBG073223
ENSDARG00000061501	DANRE13_31_PE1	HBG073223
ENSDARG00000059695	DANRENA851_1_PE7	HBG073223
ENSDARG00000057625	DANRE15_19_PE3	HBG073223
ENSDARG00000061290	DANRE21_33_PE29	HBG073223
ENSDARG00000057699	DANRE17_16_PE24	HBG073223
ENSDARG00000002591	DANRE6_33_PE11	HBG000526
ENSDARG00000055639	DANRE5_30_PE1	HBG000526
ENSDARG00000041830	DANRE9_19_PE1	HBG000250
ENSDARG00000031651	DANRE13_57_PE25	HBG061752
ENSDARG00000033909	DANRE2_12_PE15	HBG061752
ENSDARG00000039541	DANRE13_5_PE11	HBG061752
ENSDARG00000038386	DANRE4_20_PE13	HBG041242
ENSDARG00000009702	DANRE7_60_PE16	HBG041242
ENSDARG00000063708	DANRE4_1_PE6	HBG000985
ENSDARG00000008987	DANRE11_25_PE1	HBG000985
ENSDARG00000057447	DANRE11_24_PE4	HBG000985
ENSDARG00000041942	DANRE18_16_PE16	HBG088458
ENSDARG00000006145	DANRE25_9_PE15	HBG002977
ENSDARG00000060861	DANRE2_32_PE11	HBG002505
ENSDARG00000044572	DANRE13_64_PE6	HBG046249
ENSDARG00000060785	DANRE13_39_PE19	HBG043517
ENSDARG00000005476	DANRE4_36_PE5	HBG042357
ENSDARG00000063476	DANRE11_3_PE45	HBG003890
ENSDARG00000061226	DANRE16_32_PE22	HBG060901
ENSDARG00000062080	DANRE22_24_PE25	HBG060901
ENSDARG00000057481	DANRE11_22_PE17	HBG021561
ENSDARG00000005832	DANREA2217_1_PE2	HBG004088
ENSDARG00000053211	DANRE12_44_PE31	HBG072774
ENSDARG00000022820	DANRE12_44_PE35	HBG072774
ENSDARG00000056791	DANRE3_19_PE4	HBG072774
ENSDARG00000011055	DANRE13_2_PE45	HBG000631
ENSDARG00000037633	DANRE16_56_PE28	HBG059731
ENSDARG00000063066	DANRE2_7_PE11	HBG038594
ENSDARG00000055885	DANRE16_30_PE4	HBG037341
ENSDARG00000063474	DANRE24_14_PE2	HBG009396
ENSDARG00000062387	DANRE23_20_PE25	HBG009396
ENSDARG00000043772	DANRE25_3_PE8	HBG020618
ENSDARG00000036793	DANREA1046_1_PE3	HBG038652
ENSDARG00000019371	DANRE24_24_PE25	HBG019970
ENSDARG00000015815	DANRE14_69_PE9	HBG019970
ENSDARG00000039303	DANRE14_67_PE19	HBG019970
ENSDARG00000053145	DANRE14_70_PE1	HBG019970
ENSDARG00000015717	DANRE14_18_PE7	HBG019970
ENSDARG00000017321	DANRE20_24_PE10	HBG019970
ENSDARG00000043847	DANRE20_4_PE10	HBG057810
ENSDARG00000020219	DANRE13_6_PE10	HBG037720
ENSDARG00000010791	DANRE1_65_PE23	HBG037720
ENSDARG00000002336	DANRE15_11_PE20	HBG037720
ENSDARG00000016721	DANRE19_8_PE22	HBG009050
ENSDARG00000006832	DANRE5_12_PE1	HBG025984
ENSDARG00000059272	DANRE17_2_PE16	HBG057314
ENSDARG00000061756	DANRE11_30_PE6	HBG057314
ENSDARG00000005108	DANRE15_39_PE28	HBG038124
ENSDARG00000026376	DANRENA144_1_PE1	HBG059426
ENSDARG00000056102	DANRE9_30_PE16	HBG001599
ENSDARG00000018902	DANRE5_8_PE12	HBG006592
ENSDARG00000063132	DANRE21_6_PE23	HBG026082
ENSDARG00000037261	DANRE1_36_PE6	HBG067943
ENSDARG00000037263	DANRE1_36_PE2	HBG067943
ENSDARG00000004144	DANRE3_23_PE13	HBG070068
ENSDARG00000054297	DANRE22_42_PE24	HBG070068
ENSDARG00000040821	DANRE22_40_PE2	HBG070068
ENSDARG00000026781	DANRE3_16_PE32	HBG070068
ENSDARG00000060252	DANRE1_54_PE11	HBG018253
ENSDARG00000017617	DANRE6_23_PE11	HBG058873
ENSDARG00000037635	DANRE1_14_PE2	HBG057573
ENSDARG00000045620	DANRE1_14_PE9	HBG057573
ENSDARG00000059258	DANRE10_2_PE2	HBG025391
ENSDARG00000059283	DANRE10_1_PE9	HBG025391
ENSDARG00000059277	DANRE10_1_PE18	HBG025391
ENSDARG00000009745	DANRE5_31_PE44	HBG025436
ENSDARG00000055875	DANRE19_33_PE19	HBG020368
ENSDARG00000014816	DANRE9_46_PE10	HBG058060
ENSDARG00000019646	DANRE23_1_PE2	HBG058060
ENSDARG00000042041	DANRE5_5_PE5	HBG058060
ENSDARG00000025495	DANRE9_31_PE35	HBG058060
ENSDARG00000012072	DANRE13_45_PE33	HBG074965
ENSDARG00000062016	DANRE10_27_PE23	HBG005935
ENSDARG00000023866	DANRE13_10_PE9	HBG000219
ENSDARG00000061871	DANRE10_30_PE17	HBG020709
ENSDARG00000062451	DANRE15_27_PE7	HBG009287
ENSDARG00000006823	DANRE8_62_PE14	HBG076242
ENSDARG00000035422	DANRE5_32_PE24	HBG076242
ENSDARG00000042934	DANRE20_29_PE29	HBG076242
ENSDARG00000037138	DANRE23_29_PE29	HBG076242
ENSDARG00000037137	DANRE23_29_PE19	HBG076242
ENSDARG00000060084	DANRE21_53_PE31	HBG037985
ENSDARG00000057011	DANRE23_22_PE13	HBG004307
ENSDARG00000013928	DANRE22_18_PE14	HBG077402
ENSDARG00000054880	DANRE10_42_PE21	HBG077402
ENSDARG00000030869	DANRE10_39_PE8	HBG077402
ENSDARG00000062679	DANRE17_16_PE17	HBG048244
ENSDARG00000060511	DANRE15_55_PE18	HBG048244
ENSDARG00000060580	DANRE13_42_PE17	HBG056783
ENSDARG00000042069	DANRE5_32_PE2	HBG056024
ENSDARG00000062419	DANRE24_29_PE6	HBG046904
ENSDARG00000062421	DANRE24_29_PE5	HBG046904
ENSDARG00000053583	DANRE9_48_PE19	HBG088367
ENSDARG00000058680	DANRE7_6_PE10	HBG088367
ENSDARG00000036337	DANRE18_9_PE34	HBG088367
ENSDARG00000063412	DANRE22_6_PE19	HBG088367
ENSDARG00000036359	DANRE10_3_PE2	HBG056445
ENSDARG00000060168	DANRE13_53_PE6	HBG056837
ENSDARG00000052797	DANRE13_53_PE12	HBG056837
ENSDARG00000015007	DANRE13_53_PE11	HBG056837
ENSDARG00000060029	DANRE8_55_PE9	HBG056837
ENSDARG00000004297	DANRE17_13_PE22	HBG069907
ENSDARG00000055605	DANRE7_26_PE20	HBG007105
ENSDARG00000055828	DANRE7_24_PE28	HBG007105
ENSDARG00000036430	DANRE7_24_PE27	HBG007105
ENSDARG00000057109	DANREA2534_1_PE1	HBG007105
ENSDARG00000035651	DANRE5_3_PE25	HBG007105
ENSDARG00000032272	DANRE24_25_PE7	HBG007105
ENSDARG00000058355	DANRE24_25_PE17	HBG007105
ENSDARG00000035652	DANRE5_3_PE24	HBG007105
ENSDARG00000020785	DANRE20_1_PE26	HBG058377
ENSDARG00000063629	DANRE11_2_PE2	HBG014930
ENSDARG00000054496	DANRE1_31_PE34	HBG085121
ENSDARG00000008014	DANRE16_41_PE15	HBG023795
ENSDARG00000061445	DANRE9_37_PE2	HBG090614
ENSDARG00000010558	DANRE23_16_PE7	HBG090614
ENSDARG00000031783	DANRE2_46_PE9	HBG090614
ENSDARG00000060070	DANRE7_47_PE3	HBG090614
ENSDARG00000005576	DANRE9_17_PE5	HBG061692
ENSDARG00000009363	DANRE17_49_PE22	HBG083253
ENSDARG00000060288	DANRE23_54_PE5	HBG005369
ENSDARG00000046078	DANREA1868_1_PE1	HBG003143
ENSDARG00000030803	DANRE10_41_PE10	HBG025218
ENSDARG00000032326	DANRE16_5_PE8	HBG000056
ENSDARG00000060356	DANRE17_54_PE13	HBG061554
ENSDARG00000014487	DANRE17_54_PE12	HBG061554
ENSDARG00000011818	DANRE20_56_PE22	HBG057888
ENSDARG00000012069	DANRE18_24_PE7	HBG052871
ENSDARG00000009837	DANRE18_24_PE12	HBG052871
ENSDARG00000042474	DANRE21_12_PE11	HBG057859
ENSDARG00000043631	DANRE8_9_PE7	HBG004199
ENSDARG00000054191	DANRE21_41_PE22	HBG000720
ENSDARG00000036895	DANRE9_50_PE22	HBG059319
ENSDARG00000015997	DANRE23_36_PE12	HBG030762
ENSDARG00000044575	DANRE16_11_PE25	HBG010272
ENSDARG00000056717	DANRE19_23_PE17	HBG010272
ENSDARG00000016753	DANRE11_26_PE32	HBG000341
ENSDARG00000036486	DANRE2_3_PE19	HBG008238
ENSDARG00000060530	DANRE23_49_PE6	HBG058138
ENSDARG00000022209	DANRE7_26_PE14	HBG059778
ENSDARG00000056007	DANRE7_24_PE20	HBG059778
ENSDARG00000058806	DANRE19_8_PE33	HBG031931
ENSDARG00000061692	DANRE22_28_PE13	HBG031931
ENSDARG00000063172	DANRE24_19_PE2	HBG021926
ENSDARG00000061485	DANRE16_30_PE2	HBG038098
ENSDARG00000015676	DANRE15_5_PE34	HBG050504
ENSDARG00000009214	DANRE12_42_PE19	HBG022833
ENSDARG00000052300	DANRE7_52_PE13	HBG022833
ENSDARG00000055128	DANRE12_26_PE24	HBG051053
ENSDARG00000055150	DANRE12_26_PE22	HBG051053
ENSDARG00000055246	DANRE8_37_PE11	HBG043981
ENSDARG00000016404	DANRE8_37_PE9	HBG043981
ENSDARG00000055369	DANRE8_35_PE25	HBG043981
ENSDARG00000055026	DANRE2_32_PE7	HBG043981
ENSDARG00000043330	DANRE20_24_PE1	HBG071931
ENSDARG00000040005	DANRE19_19_PE1	HBG071931
ENSDARG00000062896	DANRE10_14_PE11	HBG019778
ENSDARG00000039136	DANRE13_47_PE9	HBG060651
ENSDARG00000017355	DANRE4_6_PE19	HBG069168
ENSDARG00000022939	DANRE16_11_PE23	HBG082537
ENSDARG00000058269	DANRE16_11_PE13	HBG082537
ENSDARG00000025615	DANRE3_23_PE5	HBG020003
ENSDARG00000017320	DANRE5_27_PE14	HBG071685
ENSDARG00000018325	DANRE1_61_PE21	HBG002180
ENSDARG00000025808	DANRE1_65_PE13	HBG002180
ENSDARG00000062887	DANRE14_8_PE10	HBG026229
ENSDARG00000031550	DANRE9_2_PE12	HBG026229
ENSDARG00000055901	DANRE16_29_PE9	HBG026229
ENSDARG00000022461	DANRE6_9_PE33	HBG068349
ENSDARG00000009387	DANRE10_36_PE9	HBG056439
ENSDARG00000054983	DANRE23_38_PE6	HBG069509
ENSDARG00000032639	DANRE4_34_PE10	HBG069509
ENSDARG00000042697	DANRE10_49_PE15	HBG069509
ENSDARG00000057928	DANRE21_12_PE5	HBG060709
ENSDARG00000010658	DANRE7_50_PE19	HBG069030
ENSDARG00000054598	DANRE23_41_PE8	HBG024045
ENSDARG00000054618	DANRE23_41_PE4	HBG024045
ENSDARG00000052230	DANRE13_65_PE3	HBG024045
ENSDARG00000017337	DANRE6_16_PE6	HBG037402
ENSDARG00000014139	DANRE14_1_PE14	HBG005315
ENSDARG00000061850	DANRE7_26_PE24	HBG083588
ENSDARG00000010758	DANRE18_39_PE5	HBG083588
ENSDARG00000041864	DANRE17_64_PE3	HBG083588
ENSDARG00000043035	DANRE20_28_PE21	HBG083588
ENSDARG00000012341	DANRE1_65_PE14	HBG083588
ENSDARG00000030417	DANRENA976_1_PE2	HBG038570
ENSDARG00000026052	DANRE4_7_PE17	HBG038111
ENSDARG00000030632	DANRE11_4_PE24	HBG038111
ENSDARG00000062465	DANRE9_20_PE7	HBG023359
ENSDARG00000033945	DANREA1369_1_PE1	HBG059365
ENSDARG00000037046	DANRE20_9_PE14	HBG019537
ENSDARG00000018817	DANRE7_38_PE1	HBG058525
ENSDARG00000060825	DANRE3_33_PE24	HBG058525
ENSDARG00000059043	DANRE4_4_PE24	HBG058525
ENSDARG00000014050	DANRE6_42_PE18	HBG058525
ENSDARG00000042344	DANRE20_54_PE18	HBG057825
ENSDARG00000042349	DANRE20_54_PE19	HBG057825
ENSDARG00000059710	DANRE3_48_PE18	HBG037715
ENSDARG00000017150	DANRE7_37_PE2	HBG078454
ENSDARG00000063611	DANRE11_2_PE14	HBG007336
ENSDARG00000056618	DANRE11_29_PE11	HBG058144
ENSDARG00000037371	DANRE2_6_PE3	HBG038206
ENSDARG00000011493	DANRE24_44_PE9	HBG038206
ENSDARG00000052338	DANRE20_61_PE6	HBG038206
ENSDARG00000044478	DANRE18_4_PE17	HBG038206
ENSDARG00000030694	DANRE4_5_PE23	HBG017664
ENSDARG00000014004	DANRE20_21_PE21	HBG045596
ENSDARG00000035682	DANRE5_40_PE1	HBG057036
ENSDARG00000020281	DANRE10_32_PE32	HBG057036
ENSDARG00000056922	DANRE17_23_PE17	HBG057036
ENSDARG00000027836	DANRE16_46_PE21	HBG001043
ENSDARG00000062870	DANRE20_11_PE20	HBG021553
ENSDARG00000059587	DANRE5_69_PE12	HBG058808
ENSDARG00000043260	DANRE24_42_PE29	HBG010884
ENSDARG00000003599	DANRE3_33_PE7	HBG019468
ENSDARG00000005284	DANRE12_51_PE6	HBG022834
ENSDARG00000016894	DANRE17_63_PE7	HBG001850
ENSDARG00000058590	DANRE17_9_PE17	HBG021695
ENSDARG00000058561	DANRE17_10_PE7	HBG021695
ENSDARG00000008597	DANRE5_71_PE19	HBG021132
ENSDARG00000026024	DANRE9_52_PE17	HBG026139
ENSDARG00000015851	DANRE17_13_PE1	HBG022027
ENSDARG00000008502	DANRE13_2_PE1	HBG027779
ENSDARG00000054829	DANRE7_31_PE20	HBG010046
ENSDARG00000033889	DANRE25_26_PE3	HBG023111
ENSDARG00000040072	DANRE3_38_PE15	HBG002187
ENSDARG00000058319	DANRE16_11_PE5	HBG022497
ENSDARG00000060879	DANRE18_55_PE9	HBG045079
ENSDARG00000063379	DANRE22_7_PE9	HBG013295
ENSDARG00000035005	DANRE13_2_PE7	HBG001735
ENSDARG00000012914	DANRE2_14_PE14	HBG053360
ENSDARG00000062783	DANRE24_25_PE23	HBG053360
ENSDARG00000062837	DANRE24_25_PE1	HBG053360
ENSDARG00000054535	DANRE8_40_PE1	HBG025602
ENSDARG00000054982	DANRE8_39_PE3	HBG025602
ENSDARG00000006375	DANRE11_45_PE2	HBG086576
ENSDARG00000027159	DANRE13_1_PE47	HBG008947
ENSDARG00000057415	DANRE12_10_PE18	HBG023049
ENSDARG00000060514	DANRE12_45_PE3	HBG038577
ENSDARG00000059615	DANRE3_54_PE3	HBG038577
ENSDARG00000032005	DANRE6_4_PE26	HBG024423
ENSDARG00000024398	DANRE12_13_PE4	HBG004694
ENSDARG00000055133	DANRE17_36_PE14	HBG057326
ENSDARG00000019547	DANRE9_1_PE38	HBG024384
ENSDARG00000063609	DANRE11_2_PE19	HBG056566
ENSDARG00000044902	DANRE11_22_PE1	HBG056566
ENSDARG00000045874	DANRE4_2_PE33	HBG009714
ENSDARG00000053160	DANRE7_40_PE9	HBG026376
ENSDARG00000053180	DANRE7_40_PE5	HBG026376
ENSDARG00000053452	DANRE8_52_PE9	HBG059866
ENSDARG00000016336	DANRE14_7_PE3	HBG038116
ENSDARG00000032627	DANRE4_25_PE18	HBG007026
ENSDARG00000039104	DANRE3_67_PE14	HBG058522
ENSDARG00000052305	DANRE3_67_PE13	HBG058522
ENSDARG00000063151	DANRE3_5_PE7	HBG058522
ENSDARG00000046111	DANRE3_5_PE25	HBG058522
ENSDARG00000058813	DANRE3_5_PE6	HBG058522
ENSDARG00000040229	DANRE3_68_PE6	HBG058522
ENSDARG00000063315	DANRE3_2_PE29	HBG058522
ENSDARG00000002797	DANRE3_2_PE26	HBG058522
ENSDARG00000059531	DANRE3_67_PE15	HBG058522
ENSDARG00000052287	DANRE3_68_PE7	HBG058522
ENSDARG00000052306	DANRE3_67_PE11	HBG058522
ENSDARG00000059533	DANRE3_67_PE12	HBG058522
ENSDARG00000059519	DANRE3_68_PE9	HBG058522
ENSDARG00000063318	DANRE3_2_PE27	HBG058522
ENSDARG00000059521	DANRE3_68_PE4	HBG058522
ENSDARG00000042508	DANRE9_3_PE12	HBG054937
ENSDARG00000044673	DANRE21_22_PE5	HBG067860
ENSDARG00000031757	DANRE16_56_PE27	HBG067860
ENSDARG00000060545	DANRE11_49_PE37	HBG067860
ENSDARG00000017411	DANRE18_17_PE21	HBG026400
ENSDARG00000023858	DANRE6_32_PE42	HBG056210
ENSDARG00000060450	DANRE8_43_PE7	HBG057450
ENSDARG00000060466	DANRE8_42_PE6	HBG057450
ENSDARG00000053345	DANRE8_53_PE11	HBG057450
ENSDARG00000060347	DANRE8_46_PE10	HBG057450
ENSDARG00000022664	DANRE20_53_PE39	HBG057822
ENSDARG00000008849	DANRE18_7_PE14	HBG024355
ENSDARG00000040309	DANRE24_13_PE11	HBG026061
ENSDARG00000020279	DANRE6_23_PE10	HBG048863
ENSDARG00000059037	DANRE2_2_PE10	HBG058406
ENSDARG00000011564	DANRE19_40_PE4	HBG039104
ENSDARG00000006621	DANRE1_36_PE21	HBG039104
ENSDARG00000020482	DANRE5_15_PE31	HBG039104
ENSDARG00000060013	DANRE2_48_PE13	HBG044133
ENSDARG00000042615	DANRE18_4_PE2	HBG029824
ENSDARG00000060888	DANRE16_37_PE15	HBG064423
ENSDARG00000000540	DANRE9_40_PE6	HBG001798
ENSDARG00000008703	DANRE8_62_PE3	HBG030989
ENSDARG00000055970	DANRE8_32_PE14	HBG030989
ENSDARG00000005834	DANRE19_42_PE21	HBG077405
ENSDARG00000037484	DANRE1_23_PE11	HBG037521
ENSDARG00000018494	DANRE5_51_PE7	HBG017796
ENSDARG00000044433	DANRE6_20_PE16	HBG044224
ENSDARG00000063710	DANRE9_1_PE48	HBG037286
ENSDARG00000059209	DANRE9_3_PE2	HBG004804
ENSDARG00000062181	DANRE25_21_PE21	HBG024166
ENSDARG00000062252	DANRE23_22_PE15	HBG057202
ENSDARG00000042562	DANRE20_44_PE3	HBG008070
ENSDARG00000030508	DANRE3_1_PE22	HBG025892
ENSDARG00000014091	DANRE13_39_PE41	HBG020419
ENSDARG00000011418	DANRE10_5_PE9	HBG025347
ENSDARG00000029944	DANRE4_20_PE9	HBG059942
ENSDARG00000012945	DANRE9_3_PE1	HBG059297
ENSDARG00000053035	DANRE5_52_PE1	HBG058370
ENSDARG00000057810	DANRE2_13_PE15	HBG058370
ENSDARG00000040887	DANRE2_13_PE21	HBG058370
ENSDARG00000039538	DANRE2_13_PE20	HBG058370
ENSDARG00000057820	DANRE2_13_PE13	HBG058370
ENSDARG00000014616	DANRE2_13_PE16	HBG058370
ENSDARG00000025807	DANRE2_13_PE22	HBG058370
ENSDARG00000057798	DANRE2_13_PE19	HBG058370
ENSDARG00000011026	DANRE14_65_PE6	HBG081973
ENSDARG00000056422	DANRE22_25_PE20	HBG023792
ENSDARG00000056433	DANRE22_25_PE14	HBG023792
ENSDARG00000016476	DANRE21_1_PE17	HBG023792
ENSDARG00000013822	DANRE12_54_PE23	HBG023035
ENSDARG00000063665	DANRE10_2_PE6	HBG000397
ENSDARG00000039418	DANRE14_39_PE2	HBG082866
ENSDARG00000061565	DANRE9_34_PE7	HBG082866
ENSDARG00000045402	DANRE24_18_PE17	HBG021760
ENSDARG00000039300	DANRENA671_1_PE5	HBG059468
ENSDARG00000024587	DANRE7_80_PE8	HBG059468
ENSDARG00000017084	DANRE3_48_PE35	HBG002704
ENSDARG00000040152	DANRE11_4_PE22	HBG022214
ENSDARG00000043857	DANRE10_25_PE17	HBG001611
ENSDARG00000044802	DANRE11_30_PE11	HBG056968
ENSDARG00000004672	DANRE16_39_PE4	HBG024329
ENSDARG00000034722	DANRE4_15_PE30	HBG024329
ENSDARG00000035408	DANRE5_36_PE9	HBG022910
ENSDARG00000042995	DANRE10_2_PE15	HBG051267
ENSDARG00000063123	DANRE22_12_PE13	HBG023322
ENSDARG00000044567	DANRE21_29_PE7	HBG031682
ENSDARG00000011819	DANRE13_47_PE2	HBG072203
ENSDARG00000055698	DANRE13_29_PE29	HBG072203
ENSDARG00000019501	DANRE21_33_PE4	HBG072203
ENSDARG00000025977	DANRE15_41_PE34	HBG002861
ENSDARG00000061042	DANRE19_45_PE2	HBG002413
ENSDARG00000063002	DANRE15_15_PE24	HBG078388
ENSDARG00000063016	DANRE15_15_PE16	HBG078388
ENSDARG00000062452	DANRE24_28_PE34	HBG038091
ENSDARG00000029307	DANRE5_68_PE3	HBG058806
ENSDARG00000053979	DANRE12_36_PE4	HBG005153
ENSDARG00000054120	DANRE12_35_PE8	HBG005153
ENSDARG00000038064	DANRE17_53_PE7	HBG005153
ENSDARG00000035548	DANRE5_16_PE30	HBG005153
ENSDARG00000062312	DANRE10_24_PE19	HBG029424
ENSDARG00000062626	DANRE14_15_PE8	HBG056893
ENSDARG00000019404	DANRE22_29_PE1	HBG038882
ENSDARG00000060321	DANRE1_51_PE6	HBG025022
ENSDARG00000062589	DANRE14_15_PE25	HBG025022
ENSDARG00000034897	DANRE6_45_PE15	HBG004404
ENSDARG00000061312	DANRE15_40_PE16	HBG057611
ENSDARG00000055105	DANRE1_30_PE4	HBG057611
ENSDARG00000054711	DANRE1_31_PE11	HBG057611
ENSDARG00000059853	DANRE6_48_PE14	HBG037921
ENSDARG00000031587	DANRE20_40_PE12	HBG038386
ENSDARG00000031506	DANRE20_56_PE10	HBG038386
ENSDARG00000053047	DANRE6_43_PE10	HBG047896
ENSDARG00000053851	DANRE8_47_PE9	HBG076120
ENSDARG00000041887	DANRE8_47_PE38	HBG076120
ENSDARG00000052600	DANRE6_50_PE31	HBG040729
ENSDARG00000060187	DANRE1_56_PE1	HBG024907
ENSDARG00000028614	DANRE14_65_PE12	HBG014290
ENSDARG00000059657	DANRE5_63_PE7	HBG055525
ENSDARG00000040277	DANRE16_36_PE25	HBG026587
ENSDARG00000004116	DANRE23_36_PE1	HBG026587
ENSDARG00000038275	DANRE3_15_PE29	HBG038579
ENSDARG00000057657	DANRE3_15_PE26	HBG038579
ENSDARG00000041223	DANRE3_15_PE25	HBG038579
ENSDARG00000025914	DANRE8_41_PE5	HBG038579
ENSDARG00000023532	DANRE20_21_PE11	HBG071860
ENSDARG00000060987	DANRE25_38_PE13	HBG033515
ENSDARG00000008064	DANRE6_62_PE18	HBG050484
ENSDARG00000018871	DANRE20_36_PE8	HBG023854
ENSDARG00000059265	DANRE10_1_PE20	HBG070633
ENSDARG00000060891	DANRE9_43_PE20	HBG020941
ENSDARG00000060323	DANRE17_55_PE6	HBG000784
ENSDARG00000014994	DANRE13_30_PE18	HBG021405
ENSDARG00000035547	DANRE17_12_PE20	HBG021405
ENSDARG00000036868	DANRE23_51_PE21	HBG021405
ENSDARG00000062655	DANRE5_9_PE7	HBG020990
ENSDARG00000059841	DANRE1_66_PE7	HBG003640
ENSDARG00000043666	DANRE8_5_PE6	HBG032851
ENSDARG00000058543	DANRE23_10_PE12	HBG020183
ENSDARG00000054520	DANRE21_38_PE4	HBG012694
ENSDARG00000044492	DANRE21_38_PE1	HBG012694
ENSDARG00000006383	DANRE9_23_PE13	HBG057798
ENSDARG00000014165	DANRE18_36_PE12	HBG002461
ENSDARG00000060734	DANRE11_47_PE21	HBG022171
ENSDARG00000063510	DANRE25_4_PE7	HBG022171
ENSDARG00000055563	DANRE12_23_PE23	HBG003221
ENSDARG00000026767	DANRE6_47_PE4	HBG021521
ENSDARG00000061570	DANRE18_42_PE8	HBG001796
ENSDARG00000054046	DANRE22_45_PE19	HBG057908
ENSDARG00000037180	DANRE1_26_PE12	HBG057908
ENSDARG00000028982	DANRE1_25_PE12	HBG057908
ENSDARG00000051939	DANRE7_71_PE1	HBG057908
ENSDARG00000000972	DANRE21_33_PE43	HBG057908
ENSDARG00000040102	DANRE16_46_PE12	HBG033726
ENSDARG00000024717	DANRE16_45_PE3	HBG033726
ENSDARG00000039878	DANRE25_7_PE13	HBG037638
ENSDARG00000035699	DANRE8_2_PE5	HBG000671
ENSDARG00000043359	DANRE14_88_PE5	HBG003764
ENSDARG00000007734	DANRE1_57_PE4	HBG022846
ENSDARG00000062063	DANRE8_22_PE6	HBG022393
ENSDARG00000062038	DANRE8_22_PE21	HBG022393
ENSDARG00000021509	DANRE20_2_PE20	HBG022393
ENSDARG00000061026	DANRE2_30_PE7	HBG058408
ENSDARG00000016875	DANRE3_12_PE18	HBG000210
ENSDARG00000004904	DANRE4_19_PE21	HBG000210
ENSDARG00000013434	DANRE5_81_PE10	HBG001822
ENSDARG00000010407	DANRE20_32_PE5	HBG022055
ENSDARG00000056961	DANRE23_22_PE20	HBG058069
ENSDARG00000019581	DANRE1_38_PE19	HBG000566
ENSDARG00000061833	DANRE25_30_PE7	HBG025728
ENSDARG00000053730	DANRE8_47_PE36	HBG020076
ENSDARG00000053838	DANRE8_47_PE11	HBG020076
ENSDARG00000037097	DANRE14_36_PE31	HBG020076
ENSDARG00000062511	DANRE5_13_PE14	HBG020865
ENSDARG00000056410	DANRE9_27_PE32	HBG082868
ENSDARG00000010905	DANRE20_17_PE18	HBG004520
ENSDARG00000040000	DANRE20_27_PE2	HBG057735
ENSDARG00000036158	DANRE19_18_PE10	HBG057735
ENSDARG00000037182	DANRE5_1_PE8	HBG045940
ENSDARG00000034624	DANRE11_2_PE6	HBG024030
ENSDARG00000058024	DANRE11_16_PE3	HBG037805
ENSDARG00000052547	DANRE1_60_PE7	HBG037805
ENSDARG00000057997	DANRE11_17_PE9	HBG037805
ENSDARG00000020475	DANRE25_17_PE9	HBG038505
ENSDARG00000057491	DANRE18_21_PE2	HBG059007
ENSDARG00000063384	DANRE7_2_PE23	HBG059007
ENSDARG00000000001	DANRE9_32_PE21	HBG025211
ENSDARG00000044924	DANRE11_14_PE2	HBG024451
ENSDARG00000040780	DANRENA376_1_PE2	HBG024451
ENSDARG00000022013	DANRE20_4_PE13	HBG058226
ENSDARG00000031770	DANRE12_6_PE12	HBG014413
ENSDARG00000053226	DANRE3_43_PE27	HBG014413
ENSDARG00000053335	DANRE3_42_PE60	HBG014413
ENSDARG00000027187	DANRE3_42_PE31	HBG014413
ENSDARG00000061712	DANRE9_32_PE28	HBG023828
[truncated: 6,822 more rows]

## Sheet: lethal_all_techniques
ZFIN_ID
ZDB-GENE-070117-2412
ZDB-GENE-070117-2273
ZDB-GENE-060118-1
ZDB-GENE-070117-2115
ZDB-GENE-030313-1
ZDB-GENE-070117-2342
ZDB-GENE-070117-2395
ZDB-GENE-070117-2407
ZDB-GENE-050327-68
ZDB-GENE-070117-2172
ZDB-GENE-070117-2373
ZDB-GENE-070117-2477
ZDB-GENE-070117-2072
ZDB-GENE-000920-1
ZDB-GENE-070117-2149
ZDB-GENE-070117-2503
ZDB-GENE-990415-8
ZDB-GENE-040426-1600
ZDB-GENE-990415-72
ZDB-GENE-070117-2004
ZDB-GENE-070117-2344
ZDB-GENE-030131-2773
ZDB-GENE-070117-2255
ZDB-GENE-070117-2422
ZDB-GENE-070117-2448
ZDB-GENE-070117-2076
ZDB-GENE-070117-2416
ZDB-GENE-070117-2024
ZDB-GENE-070117-2143
ZDB-GENE-070117-680
ZDB-GENE-030130-1
ZDB-GENE-070117-2432
ZDB-GENE-070117-2208
ZDB-GENE-990415-9
ZDB-GENE-050105-3
ZDB-GENE-980526-330
ZDB-GENE-070117-2043
ZDB-GENE-020905-2
ZDB-GENE-070117-2330
ZDB-GENE-990415-181
ZDB-GENE-001212-1
ZDB-GENE-070117-2466
ZDB-GENE-070117-2451
ZDB-GENE-990603-9
ZDB-GENE-070117-2327
ZDB-GENE-070117-2268
ZDB-GENE-070117-2375
ZDB-GENE-070117-2056
ZDB-GENE-070117-2279
ZDB-GENE-051113-60
ZDB-GENE-041124-2
ZDB-GENE-070117-2175
ZDB-GENE-991110-8
ZDB-GENE-990415-33
ZDB-GENE-070117-2270
ZDB-GENE-031112-1
ZDB-GENE-980526-340
ZDB-GENE-070117-2085
ZDB-GENE-070117-2200
ZDB-GENE-980526-437
ZDB-GENE-070117-2436
ZDB-GENE-070117-1998
ZDB-GENE-070117-678
ZDB-GENE-000616-15
ZDB-GENE-070117-2103
ZDB-GENE-070117-2207
ZDB-GENE-990415-22
ZDB-GENE-070117-2445
ZDB-GENE-070117-2148
ZDB-GENE-980526-474
ZDB-GENE-980526-404
ZDB-GENE-070117-2334
ZDB-GENE-070117-2114
ZDB-GENE-070117-2167
ZDB-GENE-070117-2485
ZDB-GENE-070117-2329
ZDB-GENE-070117-2263
ZDB-GENE-070117-2430
ZDB-GENE-070117-2278
ZDB-GENE-030131-6458
ZDB-GENE-070117-2046
ZDB-GENE-070117-2444
ZDB-GENE-020905-1
ZDB-GENE-070117-2360
ZDB-GENE-050809-1
ZDB-GENE-070117-2346
ZDB-GENE-070117-2388
ZDB-GENE-070117-2414
ZDB-GENE-070117-2111
ZDB-GENE-070117-2108
ZDB-GENE-010606-1
ZDB-GENE-070117-2382
ZDB-GENE-070117-2110
ZDB-GENE-070117-895
ZDB-GENE-070117-2287
ZDB-GENE-070117-679
ZDB-GENE-070117-2223
ZDB-GENE-070117-2491
ZDB-GENE-070117-2497
ZDB-GENE-070117-2337
ZDB-GENE-070117-2178
ZDB-GENE-070117-2121
ZDB-GENE-070117-2240
ZDB-GENE-040901-1
ZDB-GENE-040801-106
ZDB-GENE-980526-87
ZDB-GENE-070117-2156
ZDB-GENE-040718-399
ZDB-GENE-001103-1
ZDB-GENE-990712-18
ZDB-GENE-070117-2048
ZDB-GENE-070117-2251
ZDB-GENE-070117-2023
ZDB-GENE-070117-2077
ZDB-GENE-070117-2194
ZDB-GENE-030131-2193
ZDB-GENE-070117-2368
ZDB-GENE-030805-5
ZDB-GENE-070117-2141
ZDB-GENE-070117-2097
ZDB-GENE-070117-2095
ZDB-GENE-021226-1
ZDB-GENE-070117-2463
ZDB-GENE-070117-2035
ZDB-GENE-000626-1
ZDB-GENE-070117-2511
ZDB-GENE-021226-3
ZDB-GENE-070117-2217
ZDB-GENE-070117-2438
ZDB-GENE-070117-2487
ZDB-GENE-070117-2400
ZDB-GENE-030616-594
ZDB-GENE-070117-2313
ZDB-GENE-070117-2285
ZDB-GENE-070117-2137
ZDB-GENE-070117-2319
ZDB-GENE-070117-2478
ZDB-GENE-070117-2293
ZDB-GENE-990706-8
ZDB-GENE-070117-2252
ZDB-GENE-070117-2366
ZDB-GENE-980526-166
ZDB-GENE-070117-2340
ZDB-GENE-070117-2452
ZDB-GENE-070117-2343
ZDB-GENE-070117-2177
ZDB-GENE-070117-2083
ZDB-GENE-070117-2354
ZDB-GENE-070117-2067
ZDB-GENE-070117-2187
ZDB-GENE-070117-2037
ZDB-GENE-070117-2447
ZDB-GENE-030404-2
ZDB-GENE-070117-2482
ZDB-GENE-040526-1
ZDB-GENE-070117-2331
ZDB-GENE-011026-1
ZDB-GENE-030131-994
ZDB-GENE-070117-2029
ZDB-GENE-070117-2456
ZDB-GENE-000208-25
ZDB-GENE-070117-2328
ZDB-GENE-070117-2385
ZDB-GENE-070117-2073
ZDB-GENE-041124-3
ZDB-GENE-070117-2017
ZDB-GENE-070117-2277
ZDB-GENE-030131-6665
ZDB-GENE-990415-75
ZDB-GENE-070117-2383
ZDB-GENE-020419-39
ZDB-GENE-070117-2454
ZDB-GENE-030616-132
ZDB-GENE-070117-2202
ZDB-GENE-041007-1
ZDB-GENE-070117-2351
ZDB-GENE-030131-1613
ZDB-GENE-980526-137
ZDB-GENE-070117-2461
ZDB-GENE-070117-2030
ZDB-GENE-070117-2415
ZDB-GENE-070117-2274
ZDB-GENE-070117-2362
ZDB-GENE-070117-2019
ZDB-GENE-990415-198
ZDB-GENE-020507-3
ZDB-GENE-000403-1
ZDB-GENE-070117-2182
ZDB-GENE-070117-2365
ZDB-GENE-070117-1997
ZDB-GENE-070117-2291
ZDB-GENE-070117-2135
ZDB-GENE-040702-5
ZDB-GENE-070117-2471
ZDB-GENE-030131-9877
ZDB-GENE-011212-6
ZDB-GENE-030911-7
ZDB-GENE-070117-2431
ZDB-GENE-070117-2262
ZDB-GENE-040426-2039
ZDB-GENE-041020-1
ZDB-GENE-070117-2049
ZDB-GENE-070117-2122
ZDB-GENE-070117-2335
ZDB-GENE-030131-9823
ZDB-GENE-040827-4
ZDB-GENE-070117-677
ZDB-GENE-010724-7
ZDB-GENE-030131-5188
ZDB-GENE-070117-2347
ZDB-GENE-980526-253
ZDB-GENE-070117-2510
ZDB-GENE-060429-1
ZDB-GENE-030131-555
ZDB-GENE-070117-2238
ZDB-GENE-030616-554
ZDB-GENE-070117-2391
ZDB-GENE-070117-2473
ZDB-GENE-070117-2495
ZDB-GENE-030321-1
ZDB-GENE-070117-2292
ZDB-GENE-070117-2079
ZDB-GENE-070117-2442
ZDB-GENE-990615-5
ZDB-GENE-000426-1
ZDB-GENE-070117-2387
ZDB-GENE-070117-2060
ZDB-GENE-020123-2
ZDB-GENE-070117-682
ZDB-GENE-040724-10
ZDB-GENE-070117-2460
ZDB-GENE-011207-1
ZDB-GENE-070117-2107
ZDB-GENE-070117-2227
ZDB-GENE-990415-171
ZDB-GENE-060718-1
ZDB-GENE-070117-2215
ZDB-GENE-070117-2367
ZDB-GENE-010906-1
ZDB-GENE-070117-2166
ZDB-GENE-021031-4
ZDB-GENE-040426-2452
ZDB-GENE-070117-2504
ZDB-GENE-070117-2081
ZDB-GENE-070117-2433
ZDB-GENE-070117-2338
ZDB-GENE-070117-2152
ZDB-GENE-070117-2361
ZDB-GENE-990415-94
ZDB-GENE-030219-38
ZDB-GENE-070117-2232
ZDB-GENE-070117-2467

## Sheet: abnormal_transgenic_ins
ZFIN_ID
ZDB-GENE-040824-3
ZDB-GENE-030102-2
ZDB-GENE-030131-7949
ZDB-GENE-021125-1
ZDB-GENE-030131-904
ZDB-GENE-040827-1
ZDB-GENE-030131-9878
ZDB-GENE-030131-7050
ZDB-GENE-021217-3
ZDB-GENE-030131-9864
ZDB-GENE-020419-18
ZDB-GENE-030131-8708
ZDB-GENE-030131-5982
ZDB-GENE-030131-304
ZDB-GENE-040426-2701
ZDB-GENE-030912-3
ZDB-GENE-040930-7
ZDB-GENE-021213-1
ZDB-GENE-040924-7
ZDB-GENE-030131-5268
ZDB-GENE-020418-1
ZDB-GENE-030131-7928
ZDB-GENE-030131-6435
ZDB-GENE-980526-330
ZDB-GENE-030131-8589
ZDB-GENE-030131-1531
ZDB-GENE-020426-1
ZDB-GENE-020905-2
ZDB-GENE-040831-1
ZDB-GENE-990415-181
ZDB-GENE-021030-4
ZDB-GENE-031125-3
ZDB-GENE-030131-2165
ZDB-GENE-001212-1
ZDB-GENE-040426-2290
ZDB-GENE-020419-36
ZDB-GENE-040426-2298
ZDB-GENE-030131-2492
ZDB-GENE-031002-48
ZDB-GENE-000616-14
ZDB-GENE-040712-1
ZDB-GENE-030131-9092
ZDB-GENE-040618-2
ZDB-GENE-011105-1
ZDB-GENE-030421-3
ZDB-GENE-030131-5935
ZDB-GENE-040426-57
ZDB-GENE-030131-333
ZDB-GENE-040426-1943
ZDB-GENE-030131-4027
ZDB-GENE-040720-1
ZDB-GENE-040426-940
ZDB-GENE-020419-25
ZDB-GENE-020419-11
ZDB-GENE-980526-29
ZDB-GENE-040426-2169
ZDB-GENE-031112-11
ZDB-GENE-040825-1
ZDB-GENE-040831-2
ZDB-GENE-040426-811
ZDB-GENE-040809-2
ZDB-GENE-040721-2
ZDB-GENE-030131-6989
ZDB-GENE-990415-46
ZDB-GENE-040426-2209
ZDB-GENE-031030-2
ZDB-GENE-020419-30
ZDB-GENE-040426-1936
ZDB-GENE-040718-259
ZDB-GENE-030131-9685
ZDB-GENE-020419-1
ZDB-GENE-030114-9
ZDB-GENE-040912-23
ZDB-GENE-020423-1
ZDB-GENE-980526-87
ZDB-GENE-030131-5552
ZDB-GENE-030131-9762
ZDB-GENE-040915-1
ZDB-GENE-040426-1264
ZDB-GENE-030131-8093
ZDB-GENE-040622-2
ZDB-GENE-040426-1995
ZDB-GENE-020419-19
ZDB-GENE-020419-14
ZDB-GENE-021115-7
ZDB-GENE-030131-977
ZDB-GENE-021226-3
ZDB-GENE-030131-3238
ZDB-GENE-040915-3
ZDB-GENE-040930-4
ZDB-GENE-040923-1
ZDB-GENE-020419-32
ZDB-GENE-040930-6
ZDB-GENE-021220-2
ZDB-GENE-040622-5
ZDB-GENE-040824-2
ZDB-GENE-030102-1
ZDB-GENE-040426-2833
ZDB-GENE-021212-1
ZDB-GENE-990415-25
ZDB-GENE-070117-731
ZDB-GENE-040426-1160
ZDB-GENE-040728-3
ZDB-GENE-040718-150
ZDB-GENE-070117-774
ZDB-GENE-020419-37
ZDB-GENE-030131-3831
ZDB-GENE-980526-485
ZDB-GENE-050309-106
ZDB-GENE-040426-1702
ZDB-GENE-040109-1
ZDB-GENE-020419-39
ZDB-GENE-040426-2764
ZDB-GENE-021219-2
ZDB-GENE-991019-4
ZDB-GENE-020419-7
ZDB-GENE-041007-1
ZDB-GENE-040426-1029
ZDB-GENE-030131-2085
ZDB-GENE-040426-972
ZDB-GENE-010601-1
ZDB-GENE-040909-1
ZDB-GENE-030131-8951
ZDB-GENE-020419-24
ZDB-GENE-040914-87
ZDB-GENE-040426-1960
ZDB-GENE-040930-5
ZDB-GENE-030131-215
ZDB-GENE-040426-1495
ZDB-GENE-040927-28
ZDB-GENE-040930-10
ZDB-GENE-040827-2
ZDB-GENE-030131-571
ZDB-GENE-040426-1013
ZDB-GENE-030131-1736
ZDB-GENE-990415-180
ZDB-GENE-030411-2
ZDB-GENE-010328-10
ZDB-GENE-030131-6378
ZDB-GENE-040831-3
ZDB-GENE-030131-5188
ZDB-GENE-990415-206
ZDB-GENE-040825-2
ZDB-GENE-030616-54
ZDB-GENE-040721-1
ZDB-GENE-020423-4
ZDB-GENE-021115-8
ZDB-GENE-990415-52
ZDB-GENE-030131-8522
ZDB-GENE-040426-1076
ZDB-GENE-030131-2585
ZDB-GENE-040908-1
ZDB-GENE-050913-1
ZDB-GENE-040714-2
ZDB-GENE-040426-1287
ZDB-GENE-040929-1
ZDB-GENE-020419-15
ZDB-GENE-031007-1
ZDB-GENE-020419-2
ZDB-GENE-030131-6349
ZDB-GENE-021219-3
ZDB-GENE-040426-2452
ZDB-GENE-030131-616
ZDB-GENE-030131-4909
ZDB-GENE-070117-1562
ZDB-GENE-040625-147
ZDB-GENE-030131-8671
ZDB-GENE-040614-1
ZDB-GENE-030616-5
ZDB-GENE-050506-101
ZDB-GENE-050131-1
ZDB-GENE-020419-27
ZDB-GENE-040426-1997
ZDB-GENE-050808-1
ZDB-GENE-990415-247
ZDB-GENE-020104-1
ZDB-GENE-040827-3
ZDB-GENE-050320-149
ZDB-GENE-020419-33
ZDB-GENE-050327-68
ZDB-GENE-030131-5297
ZDB-GENE-040723-1
ZDB-GENE-990415-173
ZDB-GENE-040426-764
ZDB-GENE-030131-9837
ZDB-GENE-030131-7696
ZDB-GENE-020419-9
ZDB-GENE-020419-6
ZDB-GENE-040720-3
ZDB-GENE-041008-1
ZDB-GENE-030131-2207
ZDB-GENE-040625-176
ZDB-GENE-001207-3
ZDB-GENE-040715-1
ZDB-GENE-021231-4
ZDB-GENE-030505-1
ZDB-GENE-040426-59
ZDB-GENE-030521-11
ZDB-GENE-990415-33
ZDB-GENE-040830-1
ZDB-GENE-040426-1011
ZDB-GENE-040708-1
ZDB-GENE-030123-1
ZDB-GENE-020419-38
ZDB-GENE-040712-6
ZDB-GENE-040624-5
ZDB-GENE-040924-2
ZDB-GENE-020418-2
ZDB-GENE-020423-3
ZDB-GENE-000201-18
ZDB-GENE-050522-437
ZDB-GENE-041007-4
ZDB-GENE-030131-8442
ZDB-GENE-040727-4
ZDB-GENE-021231-3
ZDB-GENE-020419-23
ZDB-GENE-990415-256
ZDB-GENE-030131-3197
ZDB-GENE-021220-6
ZDB-GENE-990415-174
ZDB-GENE-040426-2922
ZDB-GENE-040930-11
ZDB-GENE-030131-2590
ZDB-GENE-050522-147
ZDB-GENE-020419-16
ZDB-GENE-030826-1
ZDB-GENE-030828-12
ZDB-GENE-021217-1
ZDB-GENE-040907-1
ZDB-GENE-021219-1
ZDB-GENE-020419-4
ZDB-GENE-020419-13
ZDB-GENE-020419-22
ZDB-GENE-030131-9691
ZDB-GENE-030825-6
ZDB-GENE-020419-3
ZDB-GENE-030131-9184
ZDB-GENE-000406-6
ZDB-GENE-030616-408
ZDB-GENE-030131-1291
ZDB-GENE-990712-18
ZDB-GENE-001103-1
ZDB-GENE-040426-836
ZDB-GENE-040426-2787
ZDB-GENE-040426-1121
ZDB-GENE-040714-3
ZDB-GENE-040825-3
ZDB-GENE-990714-24
ZDB-GENE-030131-2453
ZDB-GENE-040715-4
ZDB-GENE-041006-1
ZDB-GENE-021226-1
ZDB-GENE-990415-92
ZDB-GENE-021217-2
ZDB-GENE-040426-1707
ZDB-GENE-000607-75
ZDB-GENE-011119-1
ZDB-GENE-030131-1723
ZDB-GENE-030326-1
ZDB-GENE-041114-171
ZDB-GENE-020419-17
ZDB-GENE-040426-2817
ZDB-GENE-040722-2
ZDB-GENE-030131-8626
ZDB-GENE-980526-89
ZDB-GENE-040426-847
ZDB-GENE-030109-2
ZDB-GENE-030131-8654
ZDB-GENE-050909-1
ZDB-GENE-021231-2
ZDB-GENE-030131-8646
ZDB-GENE-030404-2
ZDB-GENE-030131-464
ZDB-GENE-020419-31
ZDB-GENE-001221-1
ZDB-GENE-030131-994
ZDB-GENE-030131-8663
ZDB-GENE-040930-9
ZDB-GENE-040426-804
ZDB-GENE-020712-1
ZDB-GENE-030131-371
ZDB-GENE-030131-6986
ZDB-GENE-000516-1
ZDB-GENE-040930-8
ZDB-GENE-020419-26
ZDB-GENE-040823-3
ZDB-GENE-030131-667
ZDB-GENE-020419-5
ZDB-GENE-040426-1718
ZDB-GENE-030131-3827
ZDB-GENE-020419-28
ZDB-GENE-030131-970
ZDB-GENE-040715-8
ZDB-GENE-040426-2536
ZDB-GENE-040704-44
ZDB-GENE-020419-34
ZDB-GENE-020419-12
ZDB-GENE-030131-355
ZDB-GENE-030109-1
ZDB-GENE-020419-35
ZDB-GENE-041008-2
ZDB-GENE-040727-3
ZDB-GENE-041011-3
ZDB-GENE-040728-1
ZDB-GENE-030131-9511
ZDB-GENE-020419-21
ZDB-GENE-040723-3
ZDB-GENE-040426-2039
ZDB-GENE-040924-3
ZDB-GENE-030131-5286
ZDB-GENE-040826-5
ZDB-GENE-030131-3275
ZDB-GENE-040827-4
ZDB-GENE-030131-5566
ZDB-GENE-040426-748
ZDB-GENE-020228-1
ZDB-GENE-040831-4
ZDB-GENE-030131-2808
ZDB-GENE-020419-29
ZDB-GENE-030131-7023
ZDB-GENE-040426-1333
ZDB-GENE-040622-3
ZDB-GENE-040718-181
ZDB-GENE-030131-8064
ZDB-GENE-010320-1
ZDB-GENE-030219-83
ZDB-GENE-990615-5
ZDB-GENE-031001-8
ZDB-GENE-000406-10
ZDB-GENE-040426-2087
ZDB-GENE-040426-2140
ZDB-GENE-040709-2
ZDB-GENE-030131-2299
ZDB-GENE-010816-1
ZDB-GENE-040801-236
ZDB-GENE-030131-8867
ZDB-GENE-020419-20
ZDB-GENE-990415-171
ZDB-GENE-041007-3
ZDB-GENE-020423-2
ZDB-GENE-030131-3207
ZDB-GENE-031001-11
ZDB-GENE-020419-40

## Sheet: abnormal_point_mut
ZFIN_ID
ZDB-GENE-060118-1
ZDB-GENE-070117-2061
ZDB-GENE-030313-1
ZDB-GENE-030131-7949
ZDB-GENE-030131-574
ZDB-GENE-070117-777
ZDB-GENE-030131-4827
ZDB-GENE-000920-1
ZDB-GENE-070117-2149
ZDB-GENE-031118-202
ZDB-GENE-980526-16
ZDB-GENE-990415-8
ZDB-GENE-071205-6
ZDB-GENE-040426-1600
ZDB-GENE-080319-1
ZDB-GENE-990415-72
ZDB-GENE-990415-173
ZDB-GENE-030605-1
ZDB-GENE-030131-2773
ZDB-GENE-071205-1
ZDB-GENE-040426-1664
ZDB-GENE-020709-1
ZDB-GENE-030130-1
ZDB-GENE-070809-2
ZDB-GENE-990415-9
ZDB-GENE-980526-330
ZDB-GENE-071205-2
ZDB-GENE-020905-2
ZDB-GENE-980526-268
ZDB-GENE-031125-3
ZDB-GENE-080212-3
ZDB-GENE-021030-4
ZDB-GENE-030616-135
ZDB-GENE-001212-1
ZDB-GENE-070117-2205
ZDB-GENE-990603-9
ZDB-GENE-030505-1
ZDB-GENE-011105-1
ZDB-GENE-051113-60
ZDB-GENE-030421-3
ZDB-GENE-050302-80
ZDB-GENE-050531-1
ZDB-GENE-041124-2
ZDB-GENE-990415-33
ZDB-GENE-991110-8
ZDB-GENE-011221-1
ZDB-GENE-021003-1
ZDB-GENE-031112-1
ZDB-GENE-980526-340
ZDB-GENE-980526-515
ZDB-GENE-030123-1
ZDB-GENE-000616-15
ZDB-GENE-040712-6
ZDB-GENE-990415-22
ZDB-GENE-980526-464
ZDB-GENE-030131-55
ZDB-GENE-000201-18
ZDB-GENE-980526-178
ZDB-GENE-980526-474
ZDB-GENE-070117-1989
ZDB-GENE-980526-404
ZDB-GENE-011010-3
ZDB-GENE-040714-1
ZDB-GENE-051108-1
ZDB-GENE-021022-3
ZDB-GENE-980526-29
ZDB-GENE-021209-1
ZDB-GENE-990415-128
ZDB-GENE-030131-6458
ZDB-GENE-060824-6
ZDB-GENE-000223-14
ZDB-GENE-030708-1
ZDB-GENE-030318-3
ZDB-GENE-021011-2
ZDB-GENE-020905-1
ZDB-GENE-041014-73
ZDB-GENE-050809-1
ZDB-GENE-010426-1
ZDB-GENE-991123-5
ZDB-GENE-020129-1
ZDB-GENE-060612-1
ZDB-GENE-010525-1
ZDB-GENE-980526-90
ZDB-GENE-010606-1
ZDB-GENE-000208-20
ZDB-GENE-020416-5
ZDB-GENE-070122-2
ZDB-GENE-040426-2854
ZDB-GENE-001019-1
ZDB-GENE-030825-6
ZDB-GENE-071205-4
ZDB-GENE-040901-1
ZDB-GENE-040801-106
ZDB-GENE-990415-225
ZDB-GENE-030813-2
ZDB-GENE-030530-1
ZDB-GENE-980526-87
ZDB-GENE-040718-399
ZDB-GENE-990712-18
ZDB-GENE-010614-1
ZDB-GENE-030131-2193
ZDB-GENE-990603-12
ZDB-GENE-030805-5
ZDB-GENE-001229-1
ZDB-GENE-990910-11
ZDB-GENE-070228-3
ZDB-GENE-000906-1
ZDB-GENE-030131-6223
ZDB-GENE-021226-1
ZDB-GENE-060110-1
ZDB-GENE-000626-1
ZDB-GENE-980526-501
ZDB-GENE-030131-9180
ZDB-GENE-021226-3
ZDB-GENE-070117-776
ZDB-GENE-070117-2313
ZDB-GENE-011022-1
ZDB-GENE-000125-4
ZDB-GENE-011119-1
ZDB-GENE-020419-32
ZDB-GENE-990706-8
ZDB-GENE-000705-1
ZDB-GENE-070117-779
ZDB-GENE-040426-1828
ZDB-GENE-980526-166
ZDB-GENE-980526-89
ZDB-GENE-070423-1
ZDB-GENE-991026-3
ZDB-GENE-001207-1
ZDB-GENE-030404-2
ZDB-GENE-040526-1
ZDB-GENE-030116-3
ZDB-GENE-011026-1
ZDB-GENE-030131-994
ZDB-GENE-000208-25
ZDB-GENE-041124-3
ZDB-GENE-020712-1
ZDB-GENE-040630-7
ZDB-GENE-000526-1
ZDB-GENE-980526-485
ZDB-GENE-060119-1
ZDB-GENE-991105-4
ZDB-GENE-041212-49
ZDB-GENE-030131-6665
ZDB-GENE-990415-75
ZDB-GENE-020419-39
ZDB-GENE-030616-132
ZDB-GENE-031116-52
ZDB-GENE-030616-37
ZDB-GENE-041007-1
ZDB-GENE-030131-1613
ZDB-GENE-040426-2784
ZDB-GENE-980526-137
ZDB-GENE-030113-2
ZDB-GENE-021115-2
ZDB-GENE-060825-45
ZDB-GENE-980605-30
ZDB-GENE-990415-198
ZDB-GENE-000926-1
ZDB-GENE-020507-3
ZDB-GENE-050913-90
ZDB-GENE-000403-1
ZDB-GENE-031112-7
ZDB-GENE-021115-1
ZDB-GENE-030109-1
ZDB-GENE-991209-8
ZDB-GENE-040702-5
ZDB-GENE-030131-9877
ZDB-GENE-991124-7
ZDB-GENE-030911-7
ZDB-GENE-011212-6
ZDB-GENE-040426-2823
ZDB-GENE-041020-1
ZDB-GENE-041220-1
ZDB-GENE-980526-196
ZDB-GENE-990415-238
ZDB-GENE-040513-7
ZDB-GENE-030131-9823
ZDB-GENE-030131-3445
ZDB-GENE-001103-3
ZDB-GENE-010724-7
ZDB-GENE-030131-5188
ZDB-GENE-030715-1
ZDB-GENE-060429-1
ZDB-GENE-030131-555
ZDB-GENE-031210-1
ZDB-GENE-030616-572
ZDB-GENE-051220-1
ZDB-GENE-071205-3
ZDB-GENE-990415-47
ZDB-GENE-030616-554
ZDB-GENE-030131-2921
ZDB-GENE-000928-1
ZDB-GENE-060125-1
ZDB-GENE-030321-1
ZDB-GENE-070117-2066
ZDB-GENE-990615-5
ZDB-GENE-030616-3
ZDB-GENE-000426-1
ZDB-GENE-030131-6008
ZDB-GENE-070613-1
ZDB-GENE-020123-2
ZDB-GENE-030131-2341
ZDB-GENE-030318-2
ZDB-GENE-011207-1
ZDB-GENE-021206-1
ZDB-GENE-990415-171
ZDB-GENE-060718-1
ZDB-GENE-010906-1
ZDB-GENE-030131-6778
ZDB-GENE-071205-5
ZDB-GENE-030131-2281
ZDB-GENE-000511-8
ZDB-GENE-001205-1
ZDB-GENE-030616-450
ZDB-GENE-011128-10
ZDB-GENE-990415-94
ZDB-GENE-040426-1435
ZDB-GENE-980528-2059
ZDB-GENE-030219-38
ZDB-GENE-020919-3

## Sheet: abnormal_seq_variant
ZFIN_ID
ZDB-GENE-070117-799
ZDB-GENE-070117-2475
ZDB-GENE-070117-817
ZDB-GENE-070117-1084
ZDB-GENE-070117-1205
ZDB-GENE-070117-255
ZDB-GENE-070117-2080
ZDB-GENE-070117-1295
ZDB-GENE-070117-608
ZDB-GENE-070117-483
ZDB-GENE-070117-1237
ZDB-GENE-070117-2246
ZDB-GENE-070117-965
ZDB-GENE-070117-985
ZDB-GENE-070117-820
ZDB-GENE-070117-801
ZDB-GENE-070306-1
ZDB-GENE-070117-36
ZDB-GENE-070117-1548
ZDB-GENE-070117-2416
ZDB-GENE-070117-1406
ZDB-GENE-070117-1624
ZDB-GENE-070117-1309
ZDB-GENE-070117-1004
ZDB-GENE-070117-1674
ZDB-GENE-070117-557
ZDB-GENE-070117-1823
ZDB-GENE-070117-668
ZDB-GENE-070117-462
ZDB-GENE-070117-1434
ZDB-GENE-070117-847
ZDB-GENE-070117-319
ZDB-GENE-070117-2310
ZDB-GENE-070117-1348
ZDB-GENE-070117-1627
ZDB-GENE-070117-1446
ZDB-GENE-070117-306
ZDB-GENE-070117-2356
ZDB-GENE-070117-1663
ZDB-GENE-070117-1743
ZDB-GENE-070117-1421
ZDB-GENE-070117-253
ZDB-GENE-070117-1890
ZDB-GENE-070117-2130
ZDB-GENE-070117-1450
ZDB-GENE-070117-1760
ZDB-GENE-070117-509
ZDB-GENE-070117-2214
ZDB-GENE-070117-504
ZDB-GENE-070117-1936
ZDB-GENE-070117-2046
ZDB-GENE-070117-1213
ZDB-GENE-070117-438
ZDB-GENE-070117-2360
ZDB-GENE-070117-813
ZDB-GENE-070117-67
ZDB-GENE-070117-1962
ZDB-GENE-020129-1
ZDB-GENE-070117-427
ZDB-GENE-070117-1549
ZDB-GENE-070117-1019
ZDB-GENE-070117-223
ZDB-GENE-070117-1337
ZDB-GENE-070117-2424
ZDB-GENE-070117-1505
ZDB-GENE-070117-2380
ZDB-GENE-070117-80
ZDB-GENE-070117-604
ZDB-GENE-070117-446
ZDB-GENE-070427-3
ZDB-GENE-070117-1496
ZDB-GENE-070117-1242
ZDB-GENE-070117-1986
ZDB-GENE-070117-1191
ZDB-GENE-070117-1102
ZDB-GENE-070117-160
ZDB-GENE-070117-1787
ZDB-GENE-070117-2293
ZDB-GENE-070117-1876
ZDB-GENE-070117-1057
ZDB-GENE-070117-87
ZDB-GENE-070117-1311
ZDB-GENE-070117-673
ZDB-GENE-070117-1870
ZDB-GENE-070117-523
ZDB-GENE-070117-221
ZDB-GENE-070117-157
ZDB-GENE-070117-1024
ZDB-GENE-070117-1331
ZDB-GENE-070117-195
ZDB-GENE-070117-91
ZDB-GENE-070117-2151
ZDB-GENE-070117-2032
ZDB-GENE-070117-424
ZDB-GENE-070117-904
ZDB-GENE-070117-1387
ZDB-GENE-070117-751
ZDB-GENE-070117-322
ZDB-GENE-070117-1370
ZDB-GENE-070117-1059
ZDB-GENE-070117-2202
ZDB-GENE-070117-68
ZDB-GENE-070117-2348
ZDB-GENE-030801-1
ZDB-GENE-070117-1414
ZDB-GENE-070117-1300
ZDB-GENE-030113-2
ZDB-GENE-070117-1867
ZDB-GENE-070117-197
ZDB-GENE-070117-290
ZDB-GENE-070117-1461
ZDB-GENE-070117-1880
ZDB-GENE-070117-1696
ZDB-GENE-070117-1893
ZDB-GENE-070117-264
ZDB-GENE-070117-1015
ZDB-GENE-070117-881
ZDB-GENE-070117-375
ZDB-GENE-070117-475
ZDB-GENE-070117-1071
ZDB-GENE-070306-4
ZDB-GENE-070117-1810
ZDB-GENE-070117-2409
ZDB-GENE-070117-1342
ZDB-GENE-070117-138
ZDB-GENE-070117-613
ZDB-GENE-070117-2079
ZDB-GENE-070117-341
ZDB-GENE-070117-285
ZDB-GENE-070117-973
ZDB-GENE-070117-2075
ZDB-GENE-070117-1411
ZDB-GENE-070117-1512
ZDB-GENE-070117-972
ZDB-GENE-070117-1029
ZDB-GENE-070117-71
ZDB-GENE-070117-931
ZDB-GENE-070117-1023
ZDB-GENE-070117-190
ZDB-GENE-070117-743
ZDB-GENE-070117-402
ZDB-GENE-070117-2001
ZDB-GENE-070117-1921
ZDB-GENE-070117-513
ZDB-GENE-070117-2472
ZDB-GENE-070117-1474
ZDB-GENE-030313-1
ZDB-GENE-070117-2342
ZDB-GENE-070117-2183
ZDB-GENE-070117-2042
ZDB-GENE-070117-1262
ZDB-GENE-070117-1498
ZDB-GENE-070117-1158
ZDB-GENE-070117-1390
ZDB-GENE-070117-1289
ZDB-GENE-070117-959
ZDB-GENE-070117-1685
ZDB-GENE-070117-1298
ZDB-GENE-070117-1680
ZDB-GENE-070117-336
ZDB-GENE-070117-1819
ZDB-GENE-070117-618
ZDB-GENE-070117-183
ZDB-GENE-070117-1206
ZDB-GENE-070117-109
ZDB-GENE-070117-2027
ZDB-GENE-070117-1267
ZDB-GENE-070117-1642
ZDB-GENE-070117-467
ZDB-GENE-070427-5
ZDB-GENE-070117-706
ZDB-GENE-070117-1402
ZDB-GENE-070117-1906
ZDB-GENE-070117-1582
ZDB-GENE-070117-469
ZDB-GENE-070117-1860
ZDB-GENE-070117-1998
ZDB-GENE-070117-2419
ZDB-GENE-070117-1721
ZDB-GENE-040712-6
ZDB-GENE-070117-1364
ZDB-GENE-070117-1091
ZDB-GENE-070117-2445
ZDB-GENE-070117-1710
ZDB-GENE-070117-443
ZDB-GENE-070117-598
ZDB-GENE-070117-1765
ZDB-GENE-070117-1612
ZDB-GENE-070117-1426
ZDB-GENE-070117-1620
ZDB-GENE-070117-331
ZDB-GENE-070117-562
ZDB-GENE-070117-2329
ZDB-GENE-070117-2483
ZDB-GENE-050616-11
ZDB-GENE-070117-1254
ZDB-GENE-070117-578
ZDB-GENE-070117-1799
ZDB-GENE-070117-661
ZDB-GENE-070117-1175
ZDB-GENE-070117-1820
ZDB-GENE-070117-200
ZDB-GENE-070117-262
ZDB-GENE-070117-1454
ZDB-GENE-070117-2441
ZDB-GENE-070117-1035
ZDB-GENE-070117-1323
ZDB-GENE-070117-746
ZDB-GENE-070117-1897
ZDB-GENE-070117-1277
ZDB-GENE-070117-866
ZDB-GENE-070117-1103
ZDB-GENE-070117-1443
ZDB-GENE-070117-1652
ZDB-GENE-070117-2506
ZDB-GENE-070117-2297
ZDB-GENE-070117-1950
ZDB-GENE-070117-1187
ZDB-GENE-070117-1587
ZDB-GENE-070117-1227
ZDB-GENE-070117-278
ZDB-GENE-070117-2283
ZDB-GENE-070117-488
ZDB-GENE-070117-133
ZDB-GENE-070117-775
ZDB-GENE-070117-119
ZDB-GENE-070117-1607
ZDB-GENE-070117-1827
ZDB-GENE-070117-1319
ZDB-GENE-070117-325
ZDB-GENE-070117-2465
ZDB-GENE-070117-2400
ZDB-GENE-070117-2088
ZDB-GENE-070117-1945
ZDB-GENE-031006-2
ZDB-GENE-070117-1537
ZDB-GENE-070117-2147
ZDB-GENE-070117-583
ZDB-GENE-070117-271
ZDB-GENE-070117-450
ZDB-GENE-070117-1525
ZDB-GENE-070117-1225
ZDB-GENE-070117-641
ZDB-GENE-070117-812
ZDB-GENE-070117-1143
ZDB-GENE-070117-2039
ZDB-GENE-070117-2331
ZDB-GENE-070117-203
ZDB-GENE-070117-2328
ZDB-GENE-070117-2277
ZDB-GENE-070117-1889
ZDB-GENE-070117-943
ZDB-GENE-070117-1678
ZDB-GENE-070117-1564
ZDB-GENE-070117-1795
ZDB-GENE-070117-2069
ZDB-GENE-070117-997
ZDB-GENE-070117-1257
ZDB-GENE-070117-520
ZDB-GENE-070117-100
ZDB-GENE-070117-2321
ZDB-GENE-070117-2092
ZDB-GENE-070117-1108
ZDB-GENE-070117-40
ZDB-GENE-070117-216
ZDB-GENE-070117-2262
ZDB-GENE-070117-1493
ZDB-GENE-070117-806
ZDB-GENE-070117-541
ZDB-GENE-070117-1079
ZDB-GENE-070117-1638
ZDB-GENE-070117-2512
ZDB-GENE-070117-2333
ZDB-GENE-070117-368
ZDB-GENE-070117-127
ZDB-GENE-070117-790
ZDB-GENE-070117-1808
ZDB-GENE-070117-1915
ZDB-GENE-070117-1050
ZDB-GENE-080318-3
ZDB-GENE-070117-1142
ZDB-GENE-070117-2096
ZDB-GENE-070117-165
ZDB-GENE-070117-682
ZDB-GENE-070117-1081
ZDB-GENE-070117-1048
ZDB-GENE-070117-1379
ZDB-GENE-070117-1773
ZDB-GENE-070117-1484
ZDB-GENE-070117-210
ZDB-GENE-070117-2458
ZDB-GENE-070117-293
ZDB-GENE-070117-1836
ZDB-GENE-070117-585
ZDB-GENE-070117-1043
ZDB-GENE-070117-772
ZDB-GENE-070117-362
ZDB-GENE-070117-922
ZDB-GENE-070117-1138
ZDB-GENE-070117-843
ZDB-GENE-070117-2232
ZDB-GENE-070117-1458
ZDB-GENE-070117-1020
ZDB-GENE-070117-261
ZDB-GENE-070117-1863
ZDB-GENE-070117-2172
ZDB-GENE-070117-1256
ZDB-GENE-070117-2266
ZDB-GENE-070117-530
ZDB-GENE-070117-227
ZDB-GENE-070117-498
ZDB-GENE-070117-1080
ZDB-GENE-070117-1522
ZDB-GENE-070117-1966
ZDB-GENE-070117-1481
ZDB-GENE-070117-1373
ZDB-GENE-070117-493
ZDB-GENE-020905-2
ZDB-GENE-070117-1591
ZDB-GENE-070117-526
ZDB-GENE-070117-1974
ZDB-GENE-070117-2155
ZDB-GENE-070117-321
ZDB-GENE-070117-1532
ZDB-GENE-070117-1375
ZDB-GENE-070117-1222
ZDB-GENE-070117-531
ZDB-GENE-070117-800
ZDB-GENE-070117-601
ZDB-GENE-070117-1417
ZDB-GENE-080318-7
ZDB-GENE-070117-2302
ZDB-GENE-070117-387
ZDB-GENE-070117-279
ZDB-GENE-070117-2364
ZDB-GENE-070117-346
ZDB-GENE-070117-570
ZDB-GENE-070117-548
ZDB-GENE-070117-230
ZDB-GENE-070117-1305
ZDB-GENE-070117-1299
ZDB-GENE-070117-1248
ZDB-GENE-070117-719
ZDB-GENE-070117-2388
ZDB-GENE-070117-2163
ZDB-GENE-070117-1932
ZDB-GENE-070117-1430
ZDB-GENE-070117-1879
ZDB-GENE-070117-852
ZDB-GENE-070117-2210
ZDB-GENE-070117-2068
ZDB-GENE-070117-2249
ZDB-GENE-070117-1774
ZDB-GENE-070117-586
ZDB-GENE-070117-1635
ZDB-GENE-070117-2515
ZDB-GENE-070117-2453
ZDB-GENE-070117-1928
ZDB-GENE-070117-2480
ZDB-GENE-070117-537
ZDB-GENE-070117-1595
ZDB-GENE-070117-1074
ZDB-GENE-070117-1000
ZDB-GENE-070117-1148
ZDB-GENE-070117-182
ZDB-GENE-070117-1851
ZDB-GENE-070117-1308
ZDB-GENE-070117-207
ZDB-GENE-070117-2239
ZDB-GENE-070117-2217
ZDB-GENE-070117-1442
ZDB-GENE-070117-75
ZDB-GENE-070117-1195
ZDB-GENE-070117-1292
ZDB-GENE-070117-2137
ZDB-GENE-070117-1492
ZDB-GENE-070117-2319
ZDB-GENE-070117-1912
ZDB-GENE-070117-2502
ZDB-GENE-070117-809
ZDB-GENE-991026-3
ZDB-GENE-070117-1552
ZDB-GENE-070117-2101
ZDB-GENE-070117-268
ZDB-GENE-070117-755
ZDB-GENE-070117-1132
ZDB-GENE-070117-1201
ZDB-GENE-070117-2059
ZDB-GENE-070117-2190
ZDB-GENE-070117-1354
ZDB-GENE-070117-1285
ZDB-GENE-991105-4
ZDB-GENE-030131-6665
ZDB-GENE-070117-143
ZDB-GENE-070117-213
ZDB-GENE-070117-1666
ZDB-GENE-070117-1529
ZDB-GENE-070117-644
ZDB-GENE-070117-191
ZDB-GENE-070117-1106
ZDB-GENE-070117-2324
ZDB-GENE-070117-1343
ZDB-GENE-070117-1804
ZDB-GENE-070117-1133
ZDB-GENE-070117-1602
ZDB-GENE-070117-617
ZDB-GENE-070117-712
ZDB-GENE-070117-2446
ZDB-GENE-070117-2142
ZDB-GENE-070117-1885
ZDB-GENE-070117-1994
ZDB-GENE-070117-1410
ZDB-GENE-980526-196
ZDB-GENE-070117-875
ZDB-GENE-070117-628
ZDB-GENE-070117-101
ZDB-GENE-070117-976
ZDB-GENE-070117-865
ZDB-GENE-070117-1184
ZDB-GENE-070117-370
ZDB-GENE-070117-2347
ZDB-GENE-070117-729
ZDB-GENE-070117-858
ZDB-GENE-070117-988
ZDB-GENE-070117-2391
ZDB-GENE-070117-1202
ZDB-GENE-070117-1814
ZDB-GENE-070117-63
ZDB-GENE-070117-1064
ZDB-GENE-070117-1727
ZDB-GENE-070117-237
ZDB-GENE-070117-1701
ZDB-GENE-070117-650
ZDB-GENE-070117-430
ZDB-GENE-070117-977
ZDB-GENE-070117-955
ZDB-GENE-070117-2352
ZDB-GENE-070117-1115
ZDB-GENE-070117-2286
ZDB-GENE-070117-1901
ZDB-GENE-011207-1
ZDB-GENE-070117-1973
ZDB-GENE-070117-1088
ZDB-GENE-070117-2227
ZDB-GENE-070117-1941
ZDB-GENE-060718-1
ZDB-GENE-070117-1646
ZDB-GENE-070117-1110
ZDB-GENE-070117-1770
ZDB-GENE-070117-579
ZDB-GENE-070117-518
ZDB-GENE-070117-392
ZDB-GENE-070117-1616
ZDB-GENE-070117-837
ZDB-GENE-070117-871
ZDB-GENE-030219-38
ZDB-GENE-070117-2127
ZDB-GENE-070117-1948
ZDB-GENE-070117-2242
ZDB-GENE-070117-1657
ZDB-GENE-070117-561
ZDB-GENE-070117-357
ZDB-GENE-070117-174
ZDB-GENE-070117-416
ZDB-GENE-070117-935
ZDB-GENE-070117-1478
ZDB-GENE-070117-400
ZDB-GENE-070117-1714
ZDB-GENE-070117-1315
ZDB-GENE-070117-769
ZDB-GENE-070117-649
ZDB-GENE-070117-1171
ZDB-GENE-070117-340
ZDB-GENE-070117-784
ZDB-GENE-070117-1166
ZDB-GENE-070117-2024
ZDB-GENE-070117-1312
ZDB-GENE-070117-447
ZDB-GENE-070117-1477
ZDB-GENE-070306-7
ZDB-GENE-070117-152
ZDB-GENE-070117-1858
ZDB-GENE-070117-574
ZDB-GENE-070117-1250
ZDB-GENE-070117-494
ZDB-GENE-070117-789
ZDB-GENE-070117-1846
ZDB-GENE-070117-1509
ZDB-GENE-070117-83
ZDB-GENE-070117-2270
ZDB-GENE-070117-105
ZDB-GENE-070117-1688
ZDB-GENE-070117-1811
ZDB-GENE-070117-544
ZDB-GENE-070117-1437
ZDB-GENE-070117-752
ZDB-GENE-080317-5
ZDB-GENE-070117-1268
ZDB-GENE-070117-1119
ZDB-GENE-070117-96
ZDB-GENE-070117-939
ZDB-GENE-070117-901
ZDB-GENE-070117-969
ZDB-GENE-070117-2384
ZDB-GENE-070117-2371
ZDB-GENE-070117-1275
ZDB-GENE-070117-2449
ZDB-GENE-070117-1651
ZDB-GENE-070117-250
ZDB-GENE-070117-148
ZDB-GENE-070117-1291
ZDB-GENE-070117-1174
ZDB-GENE-070117-2012
ZDB-GENE-070117-13
ZDB-GENE-070117-399
ZDB-GENE-070117-2497
ZDB-GENE-070117-2337
ZDB-GENE-070117-2496
ZDB-GENE-070117-908
ZDB-GENE-070117-2394
ZDB-GENE-070117-1792
ZDB-GENE-070117-962
ZDB-GENE-070117-457
ZDB-GENE-070117-256
ZDB-GENE-070117-2023
ZDB-GENE-070117-2251
ZDB-GENE-070117-137
ZDB-GENE-070117-1954
ZDB-GENE-070117-231
ZDB-GENE-070117-1545
ZDB-GENE-070117-1983
ZDB-GENE-070117-53
ZDB-GENE-070117-823
ZDB-GENE-070117-1336
ZDB-GENE-070117-72
ZDB-GENE-070117-2487
ZDB-GENE-070117-1235
ZDB-GENE-070117-1623
ZDB-GENE-070117-128
ZDB-GENE-070117-927
ZDB-GENE-070117-300
ZDB-GENE-070117-484
ZDB-GENE-070427-6
ZDB-GENE-070117-2376
ZDB-GENE-070117-171
ZDB-GENE-070117-2159
ZDB-GENE-070117-114
ZDB-GENE-070117-1328
ZDB-GENE-070117-1464
ZDB-GENE-070117-798
ZDB-GENE-070117-1361
ZDB-GENE-070117-1329
ZDB-GENE-070117-2065
ZDB-GENE-070117-1919
ZDB-GENE-070117-862
ZDB-GENE-980526-137
ZDB-GENE-070117-1746
ZDB-GENE-021115-2
ZDB-GENE-070117-947
ZDB-GENE-070117-1769
ZDB-GENE-070117-1503
ZDB-GENE-070117-1054
ZDB-GENE-070117-2049
ZDB-GENE-070117-925
ZDB-GENE-070117-2122
ZDB-GENE-070117-519
ZDB-GENE-070117-178
ZDB-GENE-070117-1515
ZDB-GENE-070117-832
ZDB-GENE-070117-1734
ZDB-GENE-070117-1356
ZDB-GENE-070117-1707
ZDB-GENE-070117-1369
ZDB-GENE-070117-1963
ZDB-GENE-070117-2492
ZDB-GENE-070117-1156
ZDB-GENE-070117-1777
ZDB-GENE-070117-245
ZDB-GENE-070117-508
ZDB-GENE-070117-566
ZDB-GENE-070117-463
ZDB-GENE-070117-1783
ZDB-GENE-021031-4
ZDB-GENE-070117-265
ZDB-GENE-070117-1393
ZDB-GENE-070117-587
ZDB-GENE-011128-10
ZDB-GENE-070117-2316
ZDB-GENE-070117-1378
ZDB-GENE-070117-1341
ZDB-GENE-070117-1190
ZDB-GENE-070117-853
ZDB-GENE-070117-198
ZDB-GENE-070117-1388
ZDB-GENE-070117-1631
ZDB-GENE-070117-676
ZDB-GENE-070117-2033
ZDB-GENE-070117-66
ZDB-GENE-070117-1413
ZDB-GENE-070117-629
ZDB-GENE-070117-1942
ZDB-GENE-070117-1965
ZDB-GENE-070117-1526
ZDB-GENE-070117-2043
ZDB-GENE-070117-1077
ZDB-GENE-070117-391
ZDB-GENE-070117-1070
ZDB-GENE-070117-1056
ZDB-GENE-070117-1012
ZDB-GENE-070117-1301
ZDB-GENE-070117-522
ZDB-GENE-070117-1761
ZDB-GENE-070117-1788
ZDB-GENE-070117-1039
ZDB-GENE-070117-339
ZDB-GENE-070117-196
ZDB-GENE-070117-1058
ZDB-GENE-070117-222
ZDB-GENE-070117-323
ZDB-GENE-070117-1243
ZDB-GENE-070117-842
ZDB-GENE-070117-2074
ZDB-GENE-070117-1911
ZDB-GENE-070117-1365
ZDB-GENE-070306-5
ZDB-GENE-070117-55
ZDB-GENE-070117-1866
ZDB-GENE-070117-2167
ZDB-GENE-070117-161
ZDB-GENE-070117-369
ZDB-GENE-070117-741
ZDB-GENE-070117-2160
ZDB-GENE-070117-878
ZDB-GENE-070117-1875
ZDB-GENE-080317-4
ZDB-GENE-070117-1540
ZDB-GENE-070117-1716
ZDB-GENE-070117-1835
ZDB-GENE-070117-514
ZDB-GENE-070117-612
ZDB-GENE-040801-106
ZDB-GENE-070117-474
ZDB-GENE-070117-1380
ZDB-GENE-070117-2146
ZDB-GENE-980526-87
ZDB-GENE-070117-742
ZDB-GENE-070117-1096
ZDB-GENE-030131-9102
ZDB-GENE-070117-1007
ZDB-GENE-070117-1221
ZDB-GENE-070117-2141
ZDB-GENE-070117-1266
ZDB-GENE-070117-791
ZDB-GENE-070117-848
ZDB-GENE-070117-715
ZDB-GENE-070117-299
ZDB-GENE-070117-284
ZDB-GENE-070117-669
ZDB-GENE-070117-1735
ZDB-GENE-070117-1157
ZDB-GENE-070117-2413
ZDB-GENE-070117-1181
ZDB-GENE-070117-1304
ZDB-GENE-070117-345
ZDB-GENE-070117-432
ZDB-GENE-070117-2180
ZDB-GENE-070117-984
ZDB-GENE-070117-1924
ZDB-GENE-070117-2478
ZDB-GENE-070117-2047
ZDB-GENE-070117-1900
ZDB-GENE-070117-1265
ZDB-GENE-070117-1433
ZDB-GENE-070117-1231
ZDB-GENE-070117-1398
ZDB-GENE-070117-1547
ZDB-GENE-070117-415
ZDB-GENE-070117-2482
ZDB-GENE-070117-383
ZDB-GENE-070117-479
ZDB-GENE-070117-311
ZDB-GENE-070117-1538
ZDB-GENE-070117-1273
ZDB-GENE-070117-44
ZDB-GENE-070117-603
ZDB-GENE-070117-1855
ZDB-GENE-070117-1111
ZDB-GENE-070117-954
ZDB-GENE-070117-173
ZDB-GENE-070117-2017
ZDB-GENE-070117-1580
ZDB-GENE-070117-1475
ZDB-GENE-070117-607
ZDB-GENE-030616-132
ZDB-GENE-070117-590
ZDB-GENE-070117-624
ZDB-GENE-070117-821
ZDB-GENE-070117-1251
ZDB-GENE-070117-497
ZDB-GENE-070117-910
ZDB-GENE-070117-2362
ZDB-GENE-070117-964
ZDB-GENE-070117-635
ZDB-GENE-070117-1639
ZDB-GENE-070117-1447
ZDB-GENE-070117-252
ZDB-GENE-070117-941
ZDB-GENE-070117-1347
ZDB-GENE-070117-654
ZDB-GENE-030911-7
ZDB-GENE-070117-445
ZDB-GENE-070117-599
ZDB-GENE-070117-1697
ZDB-GENE-071022-1
ZDB-GENE-070117-1675
ZDB-GENE-070627-2
ZDB-GENE-070117-1731
ZDB-GENE-070117-318
ZDB-GENE-070117-890
ZDB-GENE-070117-662
ZDB-GENE-070117-1332
ZDB-GENE-070117-1009
ZDB-GENE-070117-81
ZDB-GENE-070117-439
ZDB-GENE-070117-937
ZDB-GENE-070117-1236
ZDB-GENE-070117-1120
ZDB-GENE-070117-655
ZDB-GENE-070117-2247
ZDB-GENE-070117-1606
ZDB-GENE-070117-1705
ZDB-GENE-070117-454
ZDB-GENE-070117-1281
ZDB-GENE-070117-1338
ZDB-GENE-070117-828
ZDB-GENE-070117-2460
ZDB-GENE-070117-994
ZDB-GENE-070627-7
ZDB-GENE-070117-1690
ZDB-GENE-070117-1129
ZDB-GENE-070117-814
ZDB-GENE-070117-1977
ZDB-GENE-070117-472
ZDB-GENE-040426-2452
ZDB-GENE-070117-2411
ZDB-GENE-070117-2505
ZDB-GENE-070117-2081
ZDB-GENE-070117-909
ZDB-GENE-070117-429
ZDB-GENE-070117-2051
ZDB-GENE-070117-158
ZDB-GENE-070117-1036
ZDB-GENE-070117-2467
ZDB-GENE-070117-1040
ZDB-GENE-070117-324
ZDB-GENE-070117-259
ZDB-GENE-070117-1471
ZDB-GENE-070117-1162
ZDB-GENE-070117-92
ZDB-GENE-070117-642
ZDB-GENE-070117-294
ZDB-GENE-070117-1459
ZDB-GENE-070117-379
ZDB-GENE-070117-917
ZDB-GENE-070117-1717
ZDB-GENE-070117-2089
ZDB-GENE-980526-16
ZDB-GENE-070117-204
ZDB-GENE-070117-2489
ZDB-GENE-070117-1679
ZDB-GENE-070427-4
ZDB-GENE-070117-2093
ZDB-GENE-070117-1053
ZDB-GENE-070117-2276
ZDB-GENE-070117-215
ZDB-GENE-070117-529
ZDB-GENE-070117-582
ZDB-GENE-070117-2389
ZDB-GENE-070117-208
ZDB-GENE-070117-1197
ZDB-GENE-070117-2440
ZDB-GENE-070117-1224
ZDB-GENE-070117-1141
ZDB-GENE-070426-2
ZDB-GENE-070117-1324
ZDB-GENE-070117-2330
ZDB-GENE-070117-2397
ZDB-GENE-070117-2466
ZDB-GENE-070117-84
ZDB-GENE-070117-1796
ZDB-GENE-070117-2015
ZDB-GENE-070117-1898
ZDB-GENE-070514-1
ZDB-GENE-070117-1170
ZDB-GENE-070117-2203
ZDB-GENE-070117-2437
ZDB-GENE-070117-1578
ZDB-GENE-070117-272
ZDB-GENE-070117-2175
ZDB-GENE-070117-2296
ZDB-GENE-070117-1467
ZDB-GENE-070117-805
ZDB-GENE-070117-577
ZDB-GENE-070117-480
ZDB-GENE-070117-2103
ZDB-GENE-070117-835
ZDB-GENE-070117-2332
ZDB-GENE-070117-990
ZDB-GENE-070117-932
ZDB-GENE-070117-2026
ZDB-GENE-070117-244
ZDB-GENE-070117-1383
ZDB-GENE-070117-249
ZDB-GENE-070117-41
ZDB-GENE-070117-2263
ZDB-GENE-070117-126
ZDB-GENE-070117-1487
ZDB-GENE-070117-542
ZDB-GENE-070117-2223
ZDB-GENE-070117-1502
ZDB-GENE-070117-2178
ZDB-GENE-070117-1756
ZDB-GENE-070117-111
ZDB-GENE-070117-1930
ZDB-GENE-070117-401
ZDB-GENE-070117-2459
ZDB-GENE-070117-1049
ZDB-GENE-070117-275
ZDB-GENE-070117-818
ZDB-GENE-070117-1218
ZDB-GENE-070117-1139
ZDB-GENE-070117-983
ZDB-GENE-070117-584
ZDB-GENE-070117-2193
ZDB-GENE-070117-2038
ZDB-GENE-070117-2119
ZDB-GENE-070117-1350
ZDB-GENE-070117-951
ZDB-GENE-070117-2097
ZDB-GENE-070117-773
ZDB-GENE-070117-330
ZDB-GENE-070117-1780
ZDB-GENE-070117-2450
ZDB-GENE-070117-1207
ZDB-GENE-070117-1626
ZDB-GENE-070117-2434
ZDB-GENE-070117-2499
ZDB-GENE-070117-2226
ZDB-GENE-070117-1739
ZDB-GENE-070117-62
ZDB-GENE-070117-468
ZDB-GENE-040426-1828
ZDB-GENE-070117-1660
ZDB-GENE-070117-2020
ZDB-GENE-070117-184
ZDB-GENE-070117-1979
ZDB-GENE-070117-1914
ZDB-GENE-070117-1818
ZDB-GENE-070117-1802
ZDB-GENE-070117-1681
ZDB-GENE-041124-3
ZDB-GENE-070306-11
ZDB-GENE-070117-1401
ZDB-GENE-070117-1738
ZDB-GENE-011128-9
ZDB-GENE-070117-1408
ZDB-GENE-070117-1104
ZDB-GENE-070117-1065
ZDB-GENE-070117-1226
ZDB-GENE-070117-553
ZDB-GENE-070117-1953
ZDB-GENE-070117-409
ZDB-GENE-070117-1643
ZDB-GENE-070117-2291
ZDB-GENE-070117-2471
ZDB-GENE-070117-860
ZDB-GENE-050107-1
ZDB-GENE-070117-1460
ZDB-GENE-070117-1392
ZDB-GENE-070117-2113
ZDB-GENE-070117-2381
ZDB-GENE-080318-9
ZDB-GENE-070117-1016
ZDB-GENE-070117-2238
ZDB-GENE-070117-987
ZDB-GENE-070117-2131
ZDB-GENE-070117-88
ZDB-GENE-070117-1288
ZDB-GENE-070117-707
ZDB-GENE-070117-565
ZDB-GENE-070117-1359
ZDB-GENE-070117-2219
ZDB-GENE-070117-2423
ZDB-GENE-070117-1583
ZDB-GENE-070117-2292
ZDB-GENE-070117-1764
ZDB-GENE-070117-1420
ZDB-GENE-070117-132
ZDB-GENE-070117-1684
ZDB-GENE-070117-314
ZDB-GENE-070117-239
ZDB-GENE-070117-1586
ZDB-GENE-990615-5
ZDB-GENE-070117-394
ZDB-GENE-070117-489
ZDB-GENE-070117-201
ZDB-GENE-070117-1613
ZDB-GENE-070117-1325
ZDB-GENE-070117-442
ZDB-GENE-070117-1711
ZDB-GENE-070117-2184
ZDB-GENE-070117-440
ZDB-GENE-070117-1946
ZDB-GENE-070306-2
ZDB-GENE-070117-1937
ZDB-GENE-070117-1284
ZDB-GENE-070117-1217
ZDB-GENE-070117-1130
ZDB-GENE-070117-616
ZDB-GENE-070117-2273
ZDB-GENE-070117-1862
ZDB-GENE-070117-1813
ZDB-GENE-070117-625
ZDB-GENE-070117-1293
ZDB-GENE-070117-2427
ZDB-GENE-070117-1208
ZDB-GENE-070117-2058
ZDB-GENE-040822-18
ZDB-GENE-070117-991
ZDB-GENE-070117-267
ZDB-GENE-070117-395
ZDB-GENE-070117-1185
ZDB-GENE-070117-896
ZDB-GENE-070117-999
ZDB-GENE-070117-73
ZDB-GENE-070117-2448
ZDB-GENE-070117-1194
ZDB-GENE-070117-2208
ZDB-GENE-070117-2516
ZDB-GENE-070117-645
ZDB-GENE-070117-2123
ZDB-GENE-070117-116
ZDB-GENE-070117-836
ZDB-GENE-070117-1384
ZDB-GENE-070117-620
ZDB-GENE-070117-558
ZDB-GENE-070117-1667
ZDB-GENE-070117-1757
ZDB-GENE-070117-1801
ZDB-GENE-070117-968
ZDB-GENE-080318-8
ZDB-GENE-070117-1596
ZDB-GENE-070117-1495
ZDB-GENE-070117-238
ZDB-GENE-070117-2501
ZDB-GENE-070117-824
ZDB-GENE-070117-1874
ZDB-GENE-070117-458
ZDB-GENE-070117-1409
ZDB-GENE-070117-434
ZDB-GENE-070117-857
ZDB-GENE-070117-515
ZDB-GENE-080318-10
ZDB-GENE-070117-2102
ZDB-GENE-070117-874
ZDB-GENE-070117-2430
ZDB-GENE-070117-421
ZDB-GENE-070117-1584
ZDB-GENE-070117-785
ZDB-GENE-070117-1728
ZDB-GENE-070117-1167
ZDB-GENE-070117-1128
ZDB-GENE-070117-1753
ZDB-GENE-070117-745
ZDB-GENE-070117-2346
ZDB-GENE-070117-1513
ZDB-GENE-070117-1671
ZDB-GENE-070117-2474
ZDB-GENE-070117-810
ZDB-GENE-070117-1116
ZDB-GENE-070117-593
ZDB-GENE-070117-2134
ZDB-GENE-070117-1152
ZDB-GENE-070117-2325
ZDB-GENE-070117-2110
ZDB-GENE-070117-739
ZDB-GENE-070117-1240
ZDB-GENE-070117-2216
ZDB-GENE-070117-356
ZDB-GENE-070117-1203
ZDB-GENE-070117-978
ZDB-GENE-070117-1702
ZDB-GENE-070117-315
ZDB-GENE-070117-1647
ZDB-GENE-070117-65
ZDB-GENE-070117-2156
ZDB-GENE-070117-634
ZDB-GENE-070117-242
ZDB-GENE-070117-142
ZDB-GENE-070117-295
ZDB-GENE-070117-952
ZDB-GENE-070117-1165
ZDB-GENE-070117-431
ZDB-GENE-070117-1544
ZDB-GENE-070117-1479
ZDB-GENE-070117-1321
ZDB-GENE-070117-639
ZDB-GENE-070117-2463
ZDB-GENE-070117-2511
ZDB-GENE-070426-3
ZDB-GENE-021226-3
ZDB-GENE-070117-2179
ZDB-GENE-070117-1555
ZDB-GENE-000125-4
ZDB-GENE-070117-38
ZDB-GENE-070117-2230
ZDB-GENE-070117-1839
ZDB-GENE-070117-280
ZDB-GENE-070117-2233
ZDB-GENE-070117-289
ZDB-GENE-070117-2243
ZDB-GENE-070117-1708
ZDB-GENE-070117-573
ZDB-GENE-070117-1995
ZDB-GENE-070117-600
ZDB-GENE-070117-2454
ZDB-GENE-070117-2417
ZDB-GENE-070117-1826
ZDB-GENE-070117-532
ZDB-GENE-070117-2461
ZDB-GENE-070117-1969
ZDB-GENE-070117-672
ZDB-GENE-070117-2171
ZDB-GENE-070117-718
ZDB-GENE-070117-766
ZDB-GENE-070117-1896
ZDB-GENE-070117-545
ZDB-GENE-070117-1920
ZDB-GENE-070117-228
ZDB-GENE-070117-2267
ZDB-GENE-070117-2071
ZDB-GENE-070117-711
ZDB-GENE-070117-406
ZDB-GENE-070117-500
ZDB-GENE-070117-1781
ZDB-GENE-070117-1636
ZDB-GENE-070117-2258
ZDB-GENE-070117-1179
ZDB-GENE-070117-1972
ZDB-GENE-070117-2486
ZDB-GENE-070117-1634
ZDB-GENE-070117-2336
ZDB-GENE-070117-539
ZDB-GENE-070117-1470
ZDB-GENE-070117-1455
ZDB-GENE-070117-1425
ZDB-GENE-070117-2164
ZDB-GENE-070117-1418
ZDB-GENE-070117-2222
ZDB-GENE-070117-2206
ZDB-GENE-070117-1307
ZDB-GENE-070117-248
ZDB-GENE-070117-1249
ZDB-GENE-070117-76
ZDB-GENE-070613-1
ZDB-GENE-070117-549
ZDB-GENE-070117-1523
ZDB-GENE-070117-538
ZDB-GENE-070117-665
ZDB-GENE-070117-1508
ZDB-GENE-070117-916
ZDB-GENE-070117-352
ZDB-GENE-070117-2433
ZDB-GENE-070117-940
ZDB-GENE-070117-1982
ZDB-GENE-070117-189
ZDB-GENE-070117-1489
ZDB-GENE-070117-948
ZDB-GENE-070117-2377
ZDB-GENE-991019-3
ZDB-GENE-070117-2197
ZDB-GENE-070117-1123
ZDB-GENE-070117-1832
ZDB-GENE-070117-928
ZDB-GENE-070117-485
ZDB-GENE-070117-308
ZDB-GENE-990415-173
ZDB-GENE-070117-2004
ZDB-GENE-070117-1061
ZDB-GENE-070117-1155
ZDB-GENE-070117-45
ZDB-GENE-070117-1747
ZDB-GENE-070117-2188
ZDB-GENE-070117-166
ZDB-GENE-070117-1551
ZDB-GENE-070117-1353
ZDB-GENE-070117-1784
ZDB-GENE-070117-2279
ZDB-GENE-070117-329
ZDB-GENE-070117-2002
ZDB-GENE-070117-2085
ZDB-GENE-070117-1047
ZDB-GENE-070117-1644
ZDB-GENE-070117-505
ZDB-GENE-070117-307
ZDB-GENE-070117-177
ZDB-GENE-070117-451
ZDB-GENE-070117-2016
ZDB-GENE-070117-332
ZDB-GENE-020905-1
ZDB-GENE-070117-861
ZDB-GENE-070117-870
ZDB-GENE-070117-2106
ZDB-GENE-070117-1355
ZDB-GENE-070117-1089
ZDB-GENE-070427-9
ZDB-GENE-070117-2287
ZDB-GENE-070117-2491
ZDB-GENE-070117-122
ZDB-GENE-070117-1692
ZDB-GENE-070117-1622
ZDB-GENE-070117-2260
ZDB-GENE-070117-926
ZDB-GENE-070117-936
ZDB-GENE-070117-364
ZDB-GENE-070117-301
ZDB-GENE-070117-1320
ZDB-GENE-070117-205
ZDB-GENE-070117-2124
ZDB-GENE-070117-2345
ZDB-GENE-070117-1592
ZDB-GENE-070117-1617
ZDB-GENE-070117-1957
ZDB-GENE-070117-2393
ZDB-GENE-070117-2252
ZDB-GENE-070129-1
ZDB-GENE-070117-2055
ZDB-GENE-070306-8
ZDB-GENE-070117-1805
ZDB-GENE-070117-1533
ZDB-GENE-070117-1949
ZDB-GENE-070117-2385
ZDB-GENE-070117-1843
ZDB-GENE-070117-525
ZDB-GENE-990415-75
ZDB-GENE-070117-2404
ZDB-GENE-070117-1280
ZDB-GENE-070117-902
ZDB-GENE-070117-1147
ZDB-GENE-070117-1031
ZDB-GENE-070117-2390
ZDB-GENE-070117-1173
ZDB-GENE-070117-1146
ZDB-GENE-070117-1480
ZDB-GENE-070117-1985
ZDB-GENE-070117-794
ZDB-GENE-070117-1656
ZDB-GENE-070117-492
ZDB-GENE-070117-1085
ZDB-GENE-070117-1092
ZDB-GENE-070117-1405
ZDB-GENE-070117-1655
ZDB-GENE-070117-961
ZDB-GENE-070117-1013
ZDB-GENE-070117-1878
ZDB-GENE-070117-1134
ZDB-GENE-070117-1599
ZDB-GENE-070117-54
ZDB-GENE-070117-398
ZDB-GENE-070117-1095
ZDB-GENE-070117-1852
ZDB-GENE-070117-1859
ZDB-GENE-070117-1888
ZDB-GENE-070117-97
ZDB-GENE-070117-1272
ZDB-GENE-070117-510
ZDB-GENE-070117-2495
ZDB-GENE-070117-372
ZDB-GENE-070117-786
ZDB-GENE-070117-232
ZDB-GENE-070117-136
ZDB-GENE-070117-1933
ZDB-GENE-070117-1699
ZDB-GENE-070117-2367
ZDB-GENE-070117-1918
ZDB-GENE-070117-1098
ZDB-GENE-070117-147
ZDB-GENE-070117-753
ZDB-GENE-070117-2152
ZDB-GENE-070117-343
ZDB-GENE-070117-938
ZDB-GENE-070117-2372
ZDB-GENE-070117-1283
ZDB-GENE-070117-1439
ZDB-GENE-070117-408
ZDB-GENE-070117-1909
ZDB-GENE-070117-554
ZDB-GENE-070117-1687
ZDB-GENE-070117-2481
ZDB-GENE-070117-1264
ZDB-GENE-070117-150
ZDB-GENE-070117-2225
ZDB-GENE-070117-2229
ZDB-GENE-070117-920
ZDB-GENE-070117-1927
ZDB-GENE-070117-2420
ZDB-GENE-070117-1956
ZDB-GENE-070117-748
ZDB-GENE-070117-2040
ZDB-GENE-070117-1252
ZDB-GENE-070117-310
ZDB-GENE-070117-1996
ZDB-GENE-070117-464
ZDB-GENE-070117-1362
ZDB-GENE-070117-511
ZDB-GENE-070117-2021
ZDB-GENE-070117-986
ZDB-GENE-070117-2218
ZDB-GENE-070117-953
ZDB-GENE-070117-478
ZDB-GENE-070117-233
ZDB-GENE-070117-360
ZDB-GENE-070117-1135
ZDB-GENE-070117-1641
ZDB-GENE-070117-2392
ZDB-GENE-070117-1112
ZDB-GENE-070117-1768
ZDB-GENE-070117-2488
ZDB-GENE-011105-1
ZDB-GENE-070117-496
ZDB-GENE-070117-1068
ZDB-GENE-070117-2281
ZDB-GENE-070117-2199
ZDB-GENE-070117-839
ZDB-GENE-070117-1797
ZDB-GENE-070117-1066
ZDB-GENE-070117-1041
ZDB-GENE-070117-1229
ZDB-GENE-070117-389
ZDB-GENE-070117-1037
ZDB-GENE-070117-1712
ZDB-GENE-070117-708
ZDB-GENE-070117-2114
ZDB-GENE-070117-373
ZDB-GENE-070117-1161
ZDB-GENE-070117-1287
ZDB-GENE-070117-868
ZDB-GENE-070117-1038
ZDB-GENE-070117-1594
ZDB-GENE-070117-1605
ZDB-GENE-070117-1654
ZDB-GENE-070117-670
ZDB-GENE-070117-1844
ZDB-GENE-070117-2111
ZDB-GENE-070117-2108
ZDB-GENE-070117-202
ZDB-GENE-070117-397
ZDB-GENE-070117-291
ZDB-GENE-070117-1724
ZDB-GENE-070117-1404
ZDB-GENE-070117-459
ZDB-GENE-070117-1822
ZDB-GENE-070117-1676
ZDB-GENE-070117-338
ZDB-GENE-070117-1279
ZDB-GENE-070117-1182
ZDB-GENE-070117-2185
ZDB-GENE-070117-2386
ZDB-GENE-070117-569
ZDB-GENE-070117-2244
ZDB-GENE-070117-621
ZDB-GENE-070117-1841
ZDB-GENE-070117-543
ZDB-GENE-070117-1097
ZDB-GENE-070117-2145
ZDB-GENE-070117-273
ZDB-GENE-070117-1829
ZDB-GENE-070427-8
ZDB-GENE-070117-154
ZDB-GENE-070117-2402
ZDB-GENE-070117-581
ZDB-GENE-070117-2094
ZDB-GENE-980526-166
ZDB-GENE-070117-1704
ZDB-GENE-070117-1259
ZDB-GENE-070117-2109
ZDB-GENE-070117-2011
ZDB-GENE-070117-1488
ZDB-GENE-070117-854
ZDB-GENE-070117-770
ZDB-GENE-070117-2029
ZDB-GENE-070117-1899
ZDB-GENE-070117-365
ZDB-GENE-070117-425
ZDB-GENE-070117-2157
ZDB-GENE-070117-1535
ZDB-GENE-070117-945
ZDB-GENE-980526-485
ZDB-GENE-070117-560
ZDB-GENE-070117-2378
ZDB-GENE-070117-1744
ZDB-GENE-070117-1316
ZDB-GENE-070117-2053
ZDB-GENE-070117-1817
ZDB-GENE-070117-2168
ZDB-GENE-070117-1466
ZDB-GENE-070117-1483
ZDB-GENE-070117-2351
ZDB-GENE-070117-1377
ZDB-GENE-070117-1917
ZDB-GENE-070117-1793
ZDB-GENE-070117-2314
ZDB-GENE-070117-1964
ZDB-GENE-070117-929
ZDB-GENE-070117-2104
ZDB-GENE-070117-2358
ZDB-GENE-070117-506
ZDB-GENE-070117-1838
ZDB-GENE-070117-1366
ZDB-GENE-070117-1296
ZDB-GENE-070117-2426
ZDB-GENE-070117-1491
ZDB-GENE-070117-1476
ZDB-GENE-070117-829
ZDB-GENE-070117-2335
ZDB-GENE-070117-1391
ZDB-GENE-070117-869
ZDB-GENE-070117-1892
ZDB-GENE-070117-2510
ZDB-GENE-070117-172
ZDB-GENE-070117-808
ZDB-GENE-070117-2470
ZDB-GENE-070117-243
ZDB-GENE-070117-1959
ZDB-GENE-070117-1358
ZDB-GENE-070117-102
ZDB-GENE-070117-1806
ZDB-GENE-070117-841
ZDB-GENE-070117-1779
ZDB-GENE-070117-1269
ZDB-GENE-070117-1234
ZDB-GENE-070117-2098
ZDB-GENE-070117-125
ZDB-GENE-070117-452
ZDB-GENE-070117-1219
ZDB-GENE-010906-1
ZDB-GENE-070117-1516
ZDB-GENE-070117-1785
ZDB-GENE-070117-418
ZDB-GENE-070117-2192
ZDB-GENE-070117-894
ZDB-GENE-070117-1978
ZDB-GENE-070117-1732
ZDB-GENE-001205-1
ZDB-GENE-070117-2234
ZDB-GENE-070117-834
ZDB-GENE-070117-1198
ZDB-GENE-070117-1661
ZDB-GENE-070117-1385
ZDB-GENE-070117-1452
ZDB-GENE-070117-2211
ZDB-GENE-070117-2412
ZDB-GENE-070117-78
ZDB-GENE-030131-9818
ZDB-GENE-070117-218
ZDB-GENE-000511-1
ZDB-GENE-070117-42
ZDB-GENE-070117-2477
ZDB-GENE-070117-219
ZDB-GENE-070117-1976
ZDB-GENE-070117-1884
ZDB-GENE-070117-1542
ZDB-GENE-070117-56
ZDB-GENE-070117-304
ZDB-GENE-070117-1333
ZDB-GENE-070117-1629
ZDB-GENE-070117-1565
ZDB-GENE-070117-1609
ZDB-GENE-070117-2181
ZDB-GENE-070117-1003
ZDB-GENE-070117-2237
ZDB-GENE-070117-348
ZDB-GENE-070117-162
ZDB-GENE-070117-1313
ZDB-GENE-070117-61
ZDB-GENE-070117-1736
ZDB-GENE-070427-11
ZDB-GENE-070117-212
ZDB-GENE-070117-2056
ZDB-GENE-070117-958
ZDB-GENE-041124-2
ZDB-GENE-070117-1691
ZDB-GENE-070117-859
ZDB-GENE-070117-1008
ZDB-GENE-070117-1131
ZDB-GENE-070117-1215
ZDB-GENE-070117-1741
ZDB-GENE-070117-1539
ZDB-GENE-070117-159
ZDB-GENE-070117-2086
ZDB-GENE-070117-1407
ZDB-GENE-070117-1709
ZDB-GENE-070117-1025
ZDB-GENE-070117-1326
ZDB-GENE-070117-2444
ZDB-GENE-070117-1270
ZDB-GENE-070117-803
ZDB-GENE-070117-606
ZDB-GENE-070117-535
ZDB-GENE-070117-2414
ZDB-GENE-070117-1246
ZDB-GENE-070117-2050
ZDB-GENE-030131-2887
ZDB-GENE-070117-2382
ZDB-GENE-070117-2513
ZDB-GENE-070117-1436
ZDB-GENE-070117-728
ZDB-GENE-070117-1672
ZDB-GENE-070117-591
ZDB-GENE-070117-825
ZDB-GENE-070117-2044
ZDB-GENE-070117-1448
ZDB-GENE-070117-471
ZDB-GENE-070117-1610
ZDB-GENE-070117-77
ZDB-GENE-070117-632
ZDB-GENE-070117-376
ZDB-GENE-070117-1346
ZDB-GENE-070117-1021
ZDB-GENE-070117-611
ZDB-GENE-070117-1469
ZDB-GENE-070117-1980
ZDB-GENE-070117-209
ZDB-GENE-070117-2438
ZDB-GENE-030616-594
ZDB-GENE-070117-675
ZDB-GENE-011022-1
ZDB-GENE-070117-2322
ZDB-GENE-070117-979
ZDB-GENE-070117-1472
ZDB-GENE-070117-260
ZDB-GENE-070117-521
ZDB-GENE-070117-1507
ZDB-GENE-070117-2241
ZDB-GENE-070117-2140
ZDB-GENE-070117-2177
ZDB-GENE-070117-2408
ZDB-GENE-070117-2354
ZDB-GENE-070117-1748
ZDB-GENE-070117-1416
ZDB-GENE-030404-2
ZDB-GENE-070117-1372
ZDB-GENE-070117-93
ZDB-GENE-070117-918
ZDB-GENE-070117-2073
ZDB-GENE-070117-422
ZDB-GENE-070117-1938
ZDB-GENE-070117-1790
ZDB-GENE-070117-1244
ZDB-GENE-070117-2254
ZDB-GENE-070117-1193
ZDB-GENE-070117-1109
ZDB-GENE-070117-282
ZDB-GENE-070117-2128
ZDB-GENE-070117-2030
ZDB-GENE-070117-2396
ZDB-GENE-990415-198
ZDB-GENE-070117-1718
ZDB-GENE-070117-2365
ZDB-GENE-070117-1882
ZDB-GENE-070117-546
ZDB-GENE-070117-1729
ZDB-GENE-040827-4
ZDB-GENE-070117-2161
ZDB-GENE-070117-145
ZDB-GENE-070117-473
ZDB-GENE-070117-2248
ZDB-GENE-031210-1
ZDB-GENE-070117-714
ZDB-GENE-070117-1648
ZDB-GENE-070117-2070
ZDB-GENE-070117-1869
ZDB-GENE-070117-1856
ZDB-GENE-070117-516
ZDB-GENE-070117-1668
ZDB-GENE-070117-1397
ZDB-GENE-070117-1816
ZDB-GENE-070117-39
ZDB-GENE-070117-2275
ZDB-GENE-070117-386
ZDB-GENE-070117-933
ZDB-GENE-070117-571
ZDB-GENE-070117-283
ZDB-GENE-070117-1151
ZDB-GENE-070117-192
ZDB-GENE-030131-2281
ZDB-GENE-070117-1073
ZDB-GENE-070117-1530
ZDB-GENE-070117-1086
ZDB-GENE-070117-2338
ZDB-GENE-070117-1601
ZDB-GENE-070117-873
ZDB-GENE-070117-1809
ZDB-GENE-070117-1664
ZDB-GENE-070117-2195
ZDB-GENE-070117-2115
ZDB-GENE-070117-404
ZDB-GENE-070117-767
ZDB-GENE-070117-970
ZDB-GENE-070117-2373
ZDB-GENE-070117-1961
ZDB-GENE-070117-1750
ZDB-GENE-070117-1322
ZDB-GENE-070117-572
ZDB-GENE-070117-1981
ZDB-GENE-070117-441
ZDB-GENE-070117-2494
ZDB-GENE-070117-377
ZDB-GENE-070117-414
ZDB-GENE-070117-1831
ZDB-GENE-070117-2344
ZDB-GENE-070117-64
ZDB-GENE-070117-94
ZDB-GENE-070306-9
ZDB-GENE-070117-1093
ZDB-GENE-070117-1261
ZDB-GENE-070117-710
ZDB-GENE-070117-326
ZDB-GENE-980526-330
ZDB-GENE-070117-2008
ZDB-GENE-070117-235
ZDB-GENE-070117-960
ZDB-GENE-070117-1514
ZDB-GENE-070117-1847
ZDB-GENE-070117-782
ZDB-GENE-070117-187
ZDB-GENE-070117-1117
ZDB-GENE-070117-199
ZDB-GENE-070117-412
ZDB-GENE-070117-1895
ZDB-GENE-070117-671
ZDB-GENE-070117-1754
ZDB-GENE-070117-1923
ZDB-GENE-070117-1840
ZDB-GENE-070117-949
ZDB-GENE-070117-2200
ZDB-GENE-980526-437
ZDB-GENE-070117-1763
ZDB-GENE-070117-1432
ZDB-GENE-070117-1659
ZDB-GENE-070117-564
ZDB-GENE-070117-2485
ZDB-GENE-070117-247
ZDB-GENE-070117-2278
ZDB-GENE-070117-547
ZDB-GENE-070117-1782
ZDB-GENE-070117-135
ZDB-GENE-070117-363
ZDB-GENE-070117-2221
ZDB-GENE-070117-2399
ZDB-GENE-070117-1017
ZDB-GENE-070117-2464
ZDB-GENE-070117-1099
ZDB-GENE-070117-787
ZDB-GENE-070117-1178
ZDB-GENE-070117-905
ZDB-GENE-070117-2240
ZDB-GENE-070117-258
ZDB-GENE-070117-1883
ZDB-GENE-070117-1683
ZDB-GENE-070117-2077
ZDB-GENE-070117-2368
ZDB-GENE-070117-2339
ZDB-GENE-070117-342
ZDB-GENE-070117-1154
ZDB-GENE-070117-2090
ZDB-GENE-070117-1517
ZDB-GENE-070117-328
ZDB-GENE-070117-830
ZDB-GENE-070117-631
ZDB-GENE-070117-1597
ZDB-GENE-070117-2067
ZDB-GENE-070117-2037
ZDB-GENE-070117-2447
ZDB-GENE-070117-309
ZDB-GENE-070117-121
ZDB-GENE-070117-1233
ZDB-GENE-070117-419
ZDB-GENE-070117-313
ZDB-GENE-070117-2425
ZDB-GENE-070117-651
ZDB-GENE-070117-850
ZDB-GENE-070117-1124
ZDB-GENE-070117-923
ZDB-GENE-070117-79
ZDB-GENE-070117-2014
ZDB-GENE-070117-276
ZDB-GENE-070117-540
ZDB-GENE-070117-2421
ZDB-GENE-070117-967
ZDB-GENE-070117-589
ZDB-GENE-070117-2031
ZDB-GENE-070117-351
ZDB-GENE-070117-167
ZDB-GENE-070117-1255
ZDB-GENE-070117-1590
ZDB-GENE-070117-913
ZDB-GENE-070117-792
ZDB-GENE-070117-85
ZDB-GENE-070117-864
ZDB-GENE-070117-465
ZDB-GENE-070117-981
ZDB-GENE-070117-2490
ZDB-GENE-070117-944
ZDB-GENE-070117-1740
ZDB-GENE-070117-982
ZDB-GENE-070117-2473
ZDB-GENE-070117-1052
ZDB-GENE-070117-1693
ZDB-GENE-070117-2509
ZDB-GENE-070117-1440
ZDB-GENE-070117-1386
ZDB-GENE-070117-107
ZDB-GENE-070117-898
ZDB-GENE-070117-2100
ZDB-GENE-070117-1501
ZDB-GENE-070117-302
ZDB-GENE-070117-435
ZDB-GENE-070117-1645
ZDB-GENE-070117-1543
ZDB-GENE-070117-176
ZDB-GENE-070117-2054
ZDB-GENE-070117-1828
ZDB-GENE-070117-2284
ZDB-GENE-070117-2418
ZDB-GENE-070117-1278
ZDB-GENE-020104-1
ZDB-GENE-070117-2165
ZDB-GENE-070627-6
ZDB-GENE-070117-596
ZDB-GENE-070117-1853
ZDB-GENE-030131-2773
ZDB-GENE-070117-815
ZDB-GENE-070117-1703
ZDB-GENE-070117-594
ZDB-GENE-070117-1220
ZDB-GENE-070117-1032
ZDB-GENE-050105-3
ZDB-GENE-070117-1968
ZDB-GENE-070117-963
ZDB-GENE-070117-1230
ZDB-GENE-070117-2231
ZDB-GENE-070117-795
ZDB-GENE-070117-2451
ZDB-GENE-070117-2349
ZDB-GENE-070117-296
ZDB-GENE-070117-2268
ZDB-GENE-070117-1082
ZDB-GENE-070117-1534
ZDB-GENE-070117-1145
ZDB-GENE-070117-2034
ZDB-GENE-070117-855
ZDB-GENE-070117-1865
ZDB-GENE-070117-636
ZDB-GENE-070117-501
ZDB-GENE-070117-344
ZDB-GENE-990415-33
ZDB-GENE-070117-1984
ZDB-GENE-070117-2405
ZDB-GENE-031112-1
ZDB-GENE-070117-1241
ZDB-GENE-070117-559
ZDB-GENE-070117-1044
ZDB-GENE-070117-1825
ZDB-GENE-070117-666
ZDB-GENE-070117-1010
ZDB-GENE-070117-2153
ZDB-GENE-070117-2207
ZDB-GENE-070117-141
ZDB-GENE-070117-1076
ZDB-GENE-070117-1971
ZDB-GENE-070117-995
ZDB-GENE-070117-1419
ZDB-GENE-070117-1367
ZDB-GENE-070117-1429
ZDB-GENE-070117-1412
ZDB-GENE-070117-69
ZDB-GENE-070117-1633
ZDB-GENE-070117-2003
ZDB-GENE-070117-263
ZDB-GENE-070117-1762
ZDB-GENE-010426-1
ZDB-GENE-070117-2326
ZDB-GENE-070117-550
ZDB-GENE-070117-2209
ZDB-GENE-070117-2455
ZDB-GENE-070117-405
ZDB-GENE-070117-225
ZDB-GENE-070117-407
ZDB-GENE-070117-724
ZDB-GENE-070117-1209
ZDB-GENE-070117-1121
ZDB-GENE-070117-1303
ZDB-GENE-070117-2105
ZDB-GENE-070117-2317
ZDB-GENE-001103-1
ZDB-GENE-990712-18
ZDB-GENE-070117-512
ZDB-GENE-070117-288
ZDB-GENE-070117-1239
ZDB-GENE-070117-911
ZDB-GENE-070117-1006
ZDB-GENE-070117-2264
ZDB-GENE-070117-1934
ZDB-GENE-070117-2272
ZDB-GENE-070117-1520
ZDB-GENE-070117-1113
ZDB-GENE-070117-1789
ZDB-GENE-070117-2132
ZDB-GENE-070117-1463
ZDB-GENE-070117-1872
ZDB-GENE-070117-70
ZDB-GENE-070117-1062
ZDB-GENE-070117-1494
ZDB-GENE-070117-146
ZDB-GENE-070117-168
ZDB-GENE-070117-1910
ZDB-GENE-070117-390
ZDB-GENE-070117-1943
ZDB-GENE-070117-891
ZDB-GENE-070117-802
ZDB-GENE-070117-1772
ZDB-GENE-070117-1100
ZDB-GENE-070117-193
ZDB-GENE-070117-117
ZDB-GENE-070117-717
ZDB-GENE-070117-477
ZDB-GENE-070117-1905
ZDB-GENE-070117-1186
ZDB-GENE-070117-1887
ZDB-GENE-070117-1758
ZDB-GENE-070117-897
ZDB-GENE-070117-1424
ZDB-GENE-070117-1396
ZDB-GENE-070117-2189
ZDB-GENE-070117-615
ZDB-GENE-070117-1456
ZDB-GENE-070117-1877
ZDB-GENE-070117-2259
ZDB-GENE-070117-37
ZDB-GENE-070117-46
ZDB-GENE-070117-486
ZDB-GENE-070117-180
ZDB-GENE-070117-1381
ZDB-GENE-070117-2295
ZDB-GENE-070117-1614
ZDB-GENE-070117-2019
ZDB-GENE-070117-1698
ZDB-GENE-070117-992
ZDB-GENE-070117-1725
ZDB-GENE-070117-359
ZDB-GENE-070117-2135
ZDB-GENE-070117-385
ZDB-GENE-070117-2431
ZDB-GENE-070117-2462
ZDB-GENE-041020-1
ZDB-GENE-070117-1722
ZDB-GENE-070117-1189
ZDB-GENE-070117-727
ZDB-GENE-070117-1211
ZDB-GENE-070117-1776
ZDB-GENE-060429-1
ZDB-GENE-070306-6
ZDB-GENE-030131-555
ZDB-GENE-070117-740
ZDB-GENE-070117-98
ZDB-GENE-070117-2125
ZDB-GENE-070117-1302
ZDB-GENE-070117-819
ZDB-GENE-070117-2288
ZDB-GENE-070117-1444
ZDB-GENE-070117-1527
ZDB-GENE-070117-2060
ZDB-GENE-070117-1593
ZDB-GENE-070117-1212
ZDB-GENE-070117-2500
ZDB-GENE-070117-1389
ZDB-GENE-080317-2
ZDB-GENE-070117-1554
ZDB-GENE-070117-241
ZDB-GENE-070117-1630
ZDB-GENE-070117-974
ZDB-GENE-070117-807
ZDB-GENE-070117-998
ZDB-GENE-070117-2504
ZDB-GENE-070117-738
ZDB-GENE-070117-626
ZDB-GENE-070117-382
ZDB-GENE-070117-206
ZDB-GENE-070117-1604
ZDB-GENE-070117-335
ZDB-GENE-070117-580
ZDB-GENE-070117-1462
ZDB-GENE-070117-2052
ZDB-GENE-070117-2395
ZDB-GENE-070117-1536
ZDB-GENE-070117-750
ZDB-GENE-070117-1485
ZDB-GENE-070117-2294
ZDB-GENE-070117-771
ZDB-GENE-070117-170
ZDB-GENE-070117-2158
ZDB-GENE-070117-1164
ZDB-GENE-070117-1318
ZDB-GENE-070117-1465
ZDB-GENE-070117-2087
ZDB-GENE-070117-426
ZDB-GENE-070117-640
ZDB-GENE-070117-155
ZDB-GENE-070117-919
ZDB-GENE-070117-1615
ZDB-GENE-070117-2350
ZDB-GENE-990415-181
ZDB-GENE-070117-1719
ZDB-GENE-070117-2144
ZDB-GENE-001212-1
ZDB-GENE-070117-797
ZDB-GENE-070117-563
ZDB-GENE-070117-2370
ZDB-GENE-070117-1310
ZDB-GENE-070117-2403
ZDB-GENE-070117-946
ZDB-GENE-070117-1030
ZDB-GENE-070117-2006
ZDB-GENE-070117-2315
ZDB-GENE-070117-2010
ZDB-GENE-070117-1069
ZDB-GENE-070117-2436
ZDB-GENE-070117-1144
ZDB-GENE-070117-2379
ZDB-GENE-070117-277
ZDB-GENE-990415-22
ZDB-GENE-070427-10
ZDB-GENE-070117-1891
ZDB-GENE-070117-1563
ZDB-GENE-070117-2457
ZDB-GENE-070117-1473
ZDB-GENE-070117-186
ZDB-GENE-070117-2334
ZDB-GENE-070427-12
ZDB-GENE-070117-2099
ZDB-GENE-070117-2000
ZDB-GENE-070117-246
ZDB-GENE-070117-1297
ZDB-GENE-070117-575
ZDB-GENE-070117-1051
ZDB-GENE-070117-179
ZDB-GENE-070117-1357
ZDB-GENE-070117-2028
ZDB-GENE-070117-930
ZDB-GENE-070117-1800
ZDB-GENE-070117-1778
ZDB-GENE-070117-1794
ZDB-GENE-070117-1786
ZDB-GENE-020416-5
ZDB-GENE-070117-1482
ZDB-GENE-070117-1199
ZDB-GENE-070117-2309
ZDB-GENE-070117-833
ZDB-GENE-070117-1510
ZDB-GENE-070117-1137
ZDB-GENE-070117-1046
ZDB-GENE-070117-2320
ZDB-GENE-070117-2095
ZDB-GENE-070117-292
ZDB-GENE-070117-709
ZDB-GENE-070117-1677
ZDB-GENE-070117-2120
ZDB-GENE-070117-305
ZDB-GENE-070117-361
ZDB-GENE-070117-749
ZDB-GENE-070117-1908
ZDB-GENE-070117-2257
ZDB-GENE-070117-1625
ZDB-GENE-070117-60
ZDB-GENE-070117-1713
ZDB-GENE-070117-2366
ZDB-GENE-070117-2250
ZDB-GENE-070117-1363
ZDB-GENE-070117-1653
ZDB-GENE-070117-2224
ZDB-GENE-070117-1403
ZDB-GENE-070117-2187
ZDB-GENE-070117-921
ZDB-GENE-070117-1686
ZDB-GENE-070117-1842
ZDB-GENE-070117-103
ZDB-GENE-070117-2236
ZDB-GENE-070117-482
ZDB-GENE-070117-2112
ZDB-GENE-070117-1136
ZDB-GENE-070117-1640
ZDB-GENE-070117-555
ZDB-GENE-070117-388
ZDB-GENE-070117-1737
ZDB-GENE-070117-2261
ZDB-GENE-070117-1951
ZDB-GENE-070117-1067
ZDB-GENE-070117-1228
ZDB-GENE-070117-1857
ZDB-GENE-070117-1907
ZDB-GENE-070117-1581
ZDB-GENE-070117-2198
ZDB-GENE-070117-1422
ZDB-GENE-070117-1339
ZDB-GENE-070117-1767
ZDB-GENE-070117-1327
ZDB-GENE-070117-1094
ZDB-GENE-070117-1188
ZDB-GENE-070117-1214
ZDB-GENE-070117-811
ZDB-GENE-010724-7
ZDB-GENE-070117-892
ZDB-GENE-070117-1060
ZDB-GENE-070117-1830
ZDB-GENE-980526-253
ZDB-GENE-070117-444
ZDB-GENE-070117-1500
ZDB-GENE-070117-1939
ZDB-GENE-070117-1935
ZDB-GENE-070117-1176
ZDB-GENE-070117-333
ZDB-GENE-070117-1749
ZDB-GENE-070117-2041
ZDB-GENE-070117-1286
ZDB-GENE-070117-1798
ZDB-GENE-000426-1
ZDB-GENE-070117-2387
ZDB-GENE-070117-1588
ZDB-GENE-070117-428
ZDB-GENE-980526-143
ZDB-GENE-070117-1589
ZDB-GENE-070117-788
ZDB-GENE-070117-86
ZDB-GENE-070117-2107
ZDB-GENE-070117-1821
ZDB-GENE-070117-1276
ZDB-GENE-070117-396
ZDB-GENE-070117-2186
ZDB-GENE-070117-1720
ZDB-GENE-070117-2170
ZDB-GENE-070117-1282
ZDB-GENE-070117-1766
ZDB-GENE-070117-2022
ZDB-GENE-070117-274
ZDB-GENE-070117-568
ZDB-GENE-070117-374
ZDB-GENE-070117-1168
ZDB-GENE-070117-804
ZDB-GENE-070117-697
ZDB-GENE-070117-2150
ZDB-GENE-070117-627
ZDB-GENE-070117-2407
ZDB-GENE-070117-903
ZDB-GENE-070117-1944
ZDB-GENE-070117-1916
ZDB-GENE-070117-1468
ZDB-GENE-070117-2072
ZDB-GENE-070117-1399
ZDB-GENE-070117-131
ZDB-GENE-070117-2255
ZDB-GENE-070117-882
ZDB-GENE-070117-2076
ZDB-GENE-070117-2398
ZDB-GENE-070117-2143
ZDB-GENE-070117-1247
ZDB-GENE-070117-851
ZDB-GENE-070117-410
ZDB-GENE-070117-1868
ZDB-GENE-070117-1649
ZDB-GENE-070117-643
ZDB-GENE-070117-2323
ZDB-GENE-070117-1833
ZDB-GENE-070117-528
ZDB-GENE-070117-2375
ZDB-GENE-070306-3
ZDB-GENE-070117-2429
ZDB-GENE-070117-281
ZDB-GENE-070117-1192
ZDB-GENE-070117-74
ZDB-GENE-070117-2138
ZDB-GENE-070117-826
ZDB-GENE-070117-996
ZDB-GENE-070117-1371
ZDB-GENE-070117-1662
ZDB-GENE-080317-6
ZDB-GENE-070117-1150
ZDB-GENE-070117-1258
ZDB-GENE-070117-1087
[truncated: 425 more rows]

## Sheet: abnormal_morholino
					ZFIN_ID
					ZDB-GENE-030131-2415
					ZDB-GENE-031126-3
					ZDB-GENE-000427-7
					ZDB-GENE-041212-49
					ZDB-GENE-061212-4
					ZDB-GENE-030724-5
					ZDB-GENE-040426-1181
					ZDB-GENE-050126-1
					ZDB-GENE-060929-970
					ZDB-GENE-030820-2
					ZDB-GENE-020102-1
					ZDB-GENE-070119-5
					ZDB-GENE-020102-1
					ZDB-GENE-030219-1
					ZDB-GENE-990415-131
					ZDB-GENE-070112-2002
					ZDB-GENE-000208-25
					ZDB-GENE-070613-1
					ZDB-GENE-020919-3
					ZDB-GENE-070727-1
					ZDB-GENE-050816-1
					ZDB-GENE-011128-3
					ZDB-GENE-990415-17
					ZDB-GENE-000616-16
					ZDB-GENE-000710-4
					ZDB-GENE-030131-9823
					ZDB-GENE-041007-1
					ZDB-GENE-011128-3
					ZDB-GENE-020507-3
					ZDB-GENE-040426-1608
					ZDB-GENE-980528-2059
					ZDB-GENE-060503-693
					ZDB-GENE-050327-41
					ZDB-GENE-030131-3782
					ZDB-GENE-990603-7
					ZDB-GENE-040712-6
					ZDB-GENE-040622-1
					ZDB-GENE-060110-2
					ZDB-GENE-030131-9662
					ZDB-GENE-040426-2575
					ZDB-GENE-061108-3
					ZDB-GENE-030131-3497
					ZDB-GENE-040629-4
					ZDB-GENE-050522-296
					ZDB-GENE-980526-403
					ZDB-GENE-990415-94
					ZDB-GENE-030131-2974
					ZDB-GENE-000822-4
					ZDB-GENE-990715-2
					ZDB-GENE-031126-4
					ZDB-GENE-040625-147
					ZDB-GENE-070831-1
					ZDB-GENE-070604-1
					ZDB-GENE-010906-2
					ZDB-GENE-030131-5919
					ZDB-GENE-030616-594
					ZDB-GENE-070912-300
					ZDB-GENE-980526-474
					ZDB-GENE-990415-33
					ZDB-GENE-030131-2168
					ZDB-GENE-020122-1
					ZDB-GENE-990415-153
					ZDB-GENE-070130-1
					ZDB-GENE-041212-49
					ZDB-GENE-980526-26
					ZDB-GENE-000616-15
					ZDB-GENE-030728-4
					ZDB-GENE-050622-14
					ZDB-GENE-020423-1
					ZDB-GENE-990415-33
					ZDB-GENE-070226-1
					ZDB-GENE-070319-1
					ZDB-GENE-070119-5
					ZDB-GENE-050327-41
					ZDB-GENE-080102-4
					ZDB-GENE-030519-2
					ZDB-GENE-980526-340
					ZDB-GENE-030131-2415
					ZDB-GENE-041014-73
					ZDB-GENE-030131-1600
					ZDB-GENE-980526-89
					ZDB-GENE-000605-2
					ZDB-GENE-030131-6778
					ZDB-GENE-001103-2
					ZDB-GENE-000710-4
					ZDB-GENE-040426-2951
					ZDB-GENE-000511-1
					ZDB-GENE-001212-6
					ZDB-GENE-070613-1
					ZDB-GENE-070117-2423
					ZDB-GENE-050208-744
					ZDB-GENE-070117-2423
					ZDB-GENE-030131-5161
					ZDB-GENE-020919-3
					ZDB-GENE-010129-1
					ZDB-GENE-070521-8
					ZDB-GENE-030131-3196
					ZDB-GENE-070521-8
					ZDB-GENE-030131-6115
					ZDB-GENE-990714-4
					ZDB-GENE-050816-1
					ZDB-GENE-010406-2
					ZDB-GENE-070117-2066
					ZDB-GENE-030421-3
					ZDB-GENE-050522-38
					ZDB-GENE-040426-1752
					ZDB-GENE-040426-2951
					ZDB-GENE-000822-5
					ZDB-GENE-071107-2
					ZDB-GENE-030131-6420
					ZDB-GENE-071126-2
					ZDB-GENE-980526-561
					ZDB-GENE-990603-5
					ZDB-GENE-990615-5
					ZDB-GENE-080108-5
					ZDB-GENE-030131-2317
					ZDB-GENE-980526-476
					ZDB-GENE-070604-1
					ZDB-GENE-980526-501
					ZDB-GENE-040426-1457
					ZDB-GENE-030131-3196
					ZDB-GENE-040718-178
					ZDB-GENE-030131-2887
					ZDB-GENE-070117-2423
					ZDB-GENE-980526-164
					ZDB-GENE-000509-3
					ZDB-GENE-990714-15
					ZDB-GENE-040930-10
					ZDB-GENE-990415-51
					ZDB-GENE-000629-1
					ZDB-GENE-050306-8
					ZDB-GENE-990603-12
					ZDB-GENE-000828-1
					ZDB-GENE-080107-1
					ZDB-GENE-030131-2415
					ZDB-GENE-980526-501
					ZDB-GENE-010606-1
					ZDB-GENE-980526-558
					ZDB-GENE-980526-340
					ZDB-GENE-040426-1457
					ZDB-GENE-040614-1
					ZDB-GENE-050417-423
					ZDB-GENE-001103-2
					ZDB-GENE-030327-7
					ZDB-GENE-980526-403
					ZDB-GENE-071107-1
					ZDB-GENE-991207-1
					ZDB-GENE-071130-1
					ZDB-GENE-050320-92
					ZDB-GENE-990415-256
					ZDB-GENE-030131-8708
					ZDB-GENE-011207-1
					ZDB-GENE-070117-2066
					ZDB-GENE-980526-561
					ZDB-GENE-070719-2
					ZDB-GENE-060512-98
					ZDB-GENE-030131-2887
					ZDB-GENE-040927-11
					ZDB-GENE-030318-1
					ZDB-GENE-030826-1
					ZDB-GENE-061103-493
					ZDB-GENE-031116-55
					ZDB-GENE-050419-71
					ZDB-GENE-050327-41
					ZDB-GENE-990415-174
					ZDB-GENE-041212-50
					ZDB-GENE-000828-1
					ZDB-GENE-980526-164
					ZDB-GENE-000605-1
					ZDB-GENE-070326-2
					ZDB-GENE-030219-146
					ZDB-GENE-040426-1752
					ZDB-GENE-060222-1
					ZDB-GENE-031126-3
					ZDB-GENE-030318-1
					ZDB-GENE-990708-7
					ZDB-GENE-030318-1
					ZDB-GENE-060119-1
					ZDB-GENE-980526-558
					ZDB-GENE-040426-1143
					ZDB-GENE-990621-7
					ZDB-GENE-040426-2169
					ZDB-GENE-000403-1
					ZDB-GENE-030131-8210
					ZDB-GENE-030715-1
					ZDB-GENE-080108-4
					ZDB-GENE-040629-3
					ZDB-GENE-050420-319
					ZDB-GENE-990415-163
					ZDB-GENE-070803-3
					ZDB-GENE-980526-164
					ZDB-GENE-030131-1033
					ZDB-GENE-070727-1
					ZDB-GENE-021011-2
					ZDB-GENE-000616-16
					ZDB-GENE-060331-137
					ZDB-GENE-000828-1
					ZDB-GENE-030131-4900
					ZDB-GENE-030131-2152
					ZDB-GENE-031126-3
					ZDB-GENE-070727-1
					ZDB-GENE-071116-1
					ZDB-GENE-010614-1
					ZDB-GENE-010702-1
					ZDB-GENE-990614-17
					ZDB-GENE-030131-994
					ZDB-GENE-990415-256
					ZDB-GENE-030131-1033
					ZDB-GENE-030327-7
					ZDB-GENE-030131-2908
					ZDB-GENE-040724-10
					ZDB-GENE-980526-164
					ZDB-GENE-990630-11
					ZDB-GENE-000329-5
					ZDB-GENE-030131-6420
					ZDB-GENE-060126-1
					ZDB-GENE-030131-9770
					ZDB-GENE-010606-1
					ZDB-GENE-040707-1
					ZDB-GENE-050327-41
					ZDB-GENE-040707-1
					ZDB-GENE-031126-4
					ZDB-GENE-070209-80
					ZDB-GENE-990621-7
					ZDB-GENE-980526-501
					ZDB-GENE-980526-437
					ZDB-GENE-030131-8769
					ZDB-GENE-010614-1
					ZDB-GENE-070117-2205
					ZDB-GENE-990415-171
					ZDB-GENE-041217-8
					ZDB-GENE-980526-306
					ZDB-GENE-041212-49
					ZDB-GENE-070327-2
					ZDB-GENE-040426-2761
					ZDB-GENE-011128-3
					ZDB-GENE-040426-2169
					ZDB-GENE-990415-95
					ZDB-GENE-031030-4
					ZDB-GENE-980526-164
					ZDB-GENE-980526-87
					ZDB-GENE-030131-6459
					ZDB-GENE-030826-1
					ZDB-GENE-060110-2
					ZDB-GENE-980526-178
					ZDB-GENE-030219-146
					ZDB-GENE-001103-1
					ZDB-GENE-080108-4
					ZDB-GENE-040801-111
					ZDB-GENE-020419-34
					ZDB-GENE-060503-693
					ZDB-GENE-030131-1033
					ZDB-GENE-030131-2415
					ZDB-GENE-000626-1
					ZDB-GENE-040827-4
					ZDB-GENE-990415-53
					ZDB-GENE-020419-23
					ZDB-GENE-010406-2
					ZDB-GENE-990415-17
					ZDB-GENE-030131-3767
					ZDB-GENE-030131-441
					ZDB-GENE-000828-1
					ZDB-GENE-000828-1
					ZDB-GENE-990603-7
					ZDB-GENE-051101-1
					ZDB-GENE-980526-164
					ZDB-GENE-031126-3
					ZDB-GENE-990415-95
					ZDB-GENE-040927-19
					ZDB-GENE-980526-437
					ZDB-GENE-031001-3
					ZDB-GENE-030131-5162
					ZDB-GENE-050327-78
					ZDB-GENE-990415-41
					ZDB-GENE-980526-527
					ZDB-GENE-990615-5
					ZDB-GENE-061218-3
					ZDB-GENE-030131-994
					ZDB-GENE-030131-3196
					ZDB-GENE-010202-1
					ZDB-GENE-980526-312
					ZDB-GENE-030131-5415
					ZDB-GENE-030131-3767
					ZDB-GENE-990708-7
					ZDB-GENE-070409-1
					ZDB-GENE-980526-340
					ZDB-GENE-980526-87
					ZDB-GENE-040426-1305
					ZDB-GENE-041010-89
					ZDB-GENE-040718-190
					ZDB-GENE-990415-44
					ZDB-GENE-040426-1716
					ZDB-GENE-060126-2
					ZDB-GENE-040827-4
					ZDB-GENE-041008-138
					ZDB-GENE-020419-25
					ZDB-GENE-050127-1
					ZDB-GENE-030131-3767
					ZDB-GENE-011105-1
					ZDB-GENE-020503-2
					ZDB-GENE-030721-1
					ZDB-GENE-990415-62
					ZDB-GENE-040426-2092
					ZDB-GENE-020419-25
					ZDB-GENE-980526-403
					ZDB-GENE-040426-2452
					ZDB-GENE-030131-5188
					ZDB-GENE-991008-6
					ZDB-GENE-030616-413
					ZDB-GENE-980526-280
					ZDB-GENE-071119-6
					ZDB-GENE-980526-330
					ZDB-GENE-990603-5
					ZDB-GENE-040426-838
					ZDB-GENE-071107-2
					ZDB-GENE-030131-5919
					ZDB-GENE-030826-1
					ZDB-GENE-050522-296
					ZDB-GENE-050816-1
					ZDB-GENE-020919-3
					ZDB-GENE-990415-238
					ZDB-GENE-010906-2
					ZDB-GENE-000616-6
					ZDB-GENE-990415-9
					ZDB-GENE-000208-18
					ZDB-GENE-070719-2
					ZDB-GENE-070810-4
					ZDB-GENE-030128-4
					ZDB-GENE-050306-8
					ZDB-GENE-070912-300
					ZDB-GENE-020919-4
					ZDB-GENE-990415-94
					ZDB-GENE-040219-3
					ZDB-GENE-030616-594
					ZDB-GENE-070117-2423
					ZDB-GENE-050522-133
					ZDB-GENE-030131-6223
					ZDB-GENE-001103-2
					ZDB-GENE-070409-1
					ZDB-GENE-990415-131
					ZDB-GENE-040709-1
					ZDB-GENE-020507-3
					ZDB-GENE-060119-1
					ZDB-GENE-040426-757
					ZDB-GENE-030616-413
					ZDB-GENE-040827-4
					ZDB-GENE-040128-1
					ZDB-GENE-030131-8494
					ZDB-GENE-030131-9184
					ZDB-GENE-040827-4
					ZDB-GENE-050208-29
					ZDB-GENE-050320-92
					ZDB-GENE-030131-8769
					ZDB-GENE-030131-5509
					ZDB-GENE-050417-183
					ZDB-GENE-040724-213
					ZDB-GENE-030131-3497
					ZDB-GENE-040426-2092
					ZDB-GENE-041108-2
					ZDB-GENE-030131-3196
					ZDB-GENE-040724-10
					ZDB-GENE-030131-3827
					ZDB-GENE-030131-3196
					ZDB-GENE-050913-90
					ZDB-GENE-020828-1
					ZDB-GENE-030708-1
					ZDB-GENE-030616-594
					ZDB-GENE-031117-1
					ZDB-GENE-050913-84
					ZDB-GENE-990415-94
					ZDB-GENE-080108-5
					ZDB-GENE-030131-8752
					ZDB-GENE-070226-1
					ZDB-GENE-071130-1
					ZDB-GENE-051113-268
					ZDB-GENE-980526-437
					ZDB-GENE-070818-3
					ZDB-GENE-031116-61
					ZDB-GENE-030131-9753
					ZDB-GENE-990415-101
					ZDB-GENE-990415-33
					ZDB-GENE-050816-1
					ZDB-GENE-070613-1
					ZDB-GENE-041212-50
					ZDB-GENE-071206-1
					ZDB-GENE-040520-3
					ZDB-GENE-030530-1
					ZDB-GENE-070424-1
					ZDB-GENE-021011-2
					ZDB-GENE-001212-6
					ZDB-GENE-990910-11
					ZDB-GENE-030131-9092
					ZDB-GENE-030131-2415
					ZDB-GENE-020919-3
					ZDB-GENE-990708-5
					ZDB-GENE-070321-1
					ZDB-GENE-030128-4
					ZDB-GENE-030616-413
					ZDB-GENE-050417-423
					ZDB-GENE-980526-403
					ZDB-GENE-990917-4
					ZDB-GENE-050420-319
					ZDB-GENE-980526-268
					ZDB-GENE-030113-2
					ZDB-GENE-070626-1
					ZDB-GENE-000605-1
					ZDB-GENE-990415-33
					ZDB-GENE-030131-5509
					ZDB-GENE-980526-514
					ZDB-GENE-030131-3767
					ZDB-GENE-010406-5
					ZDB-GENE-990910-11
					ZDB-GENE-990415-94
					ZDB-GENE-990415-92
					ZDB-GENE-041212-49
					ZDB-GENE-030131-4212
					ZDB-GENE-040116-3
					ZDB-GENE-030616-579
					ZDB-GENE-000616-16
					ZDB-GENE-040827-4
					ZDB-GENE-041001-86
					ZDB-GENE-051102-2
					ZDB-GENE-990415-94
					ZDB-GENE-030131-5911
					ZDB-GENE-050315-1
					ZDB-GENE-030131-8626
					ZDB-GENE-040426-1729
					ZDB-GENE-991206-8
					ZDB-GENE-980526-340
					ZDB-GENE-040622-5
					ZDB-GENE-990415-92
					ZDB-GENE-030113-2
					ZDB-GENE-040625-167
					ZDB-GENE-021223-1
					ZDB-GENE-041118-20
					ZDB-GENE-991206-8
					ZDB-GENE-051108-1
					ZDB-GENE-040801-148
					ZDB-GENE-041001-86
					ZDB-GENE-980526-143
					ZDB-GENE-040718-291
					ZDB-GENE-990415-279
					ZDB-GENE-041201-1
					ZDB-GENE-990415-131
					ZDB-GENE-060810-31
					ZDB-GENE-990415-270
					ZDB-GENE-990415-172
					ZDB-GENE-030519-2
					ZDB-GENE-040426-1181
					ZDB-GENE-040426-2830
					ZDB-GENE-990708-5
					ZDB-GENE-060512-186
					ZDB-GENE-990415-33
					ZDB-GENE-011207-1
					ZDB-GENE-980526-87
					ZDB-GENE-030131-8671
					ZDB-GENE-991209-3
					ZDB-GENE-020419-32
					ZDB-GENE-040426-1981
					ZDB-GENE-010406-2
					ZDB-GENE-980526-474
					ZDB-GENE-990415-255
					ZDB-GENE-030219-119
					ZDB-GENE-040712-6
					ZDB-GENE-030909-4
					ZDB-GENE-050816-1
					ZDB-GENE-030616-413
					ZDB-GENE-020919-3
					ZDB-GENE-000427-7
					ZDB-GENE-020828-1
					ZDB-GENE-990603-12
					ZDB-GENE-000622-1
					ZDB-GENE-070727-1
					ZDB-GENE-000210-21
					ZDB-GENE-050913-90
					ZDB-GENE-040707-1
					ZDB-GENE-040426-2761
					ZDB-GENE-050913-90
					ZDB-GENE-080102-3
					ZDB-GENE-001222-1
					ZDB-GENE-030131-9662
					ZDB-GENE-020419-2
					ZDB-GENE-020809-4
					ZDB-GENE-050126-1
					ZDB-GENE-030131-8078
					ZDB-GENE-040702-5
					ZDB-GENE-030131-2415
					ZDB-GENE-071107-1
					ZDB-GENE-030131-3497
					ZDB-GENE-070912-300
					ZDB-GENE-030925-47
					ZDB-GENE-990603-12
					ZDB-GENE-030505-1
					ZDB-GENE-991207-1
					ZDB-GENE-000616-15
					ZDB-GENE-990714-15
					ZDB-GENE-030131-3497
					ZDB-GENE-990415-181
					ZDB-GENE-030131-6420
					ZDB-GENE-050306-8
					ZDB-GENE-000626-1
					ZDB-GENE-050510-1
					ZDB-GENE-030131-3029
					ZDB-GENE-990415-94
					ZDB-GENE-050628-1
					ZDB-GENE-990615-5
					ZDB-GENE-040426-1181
					ZDB-GENE-011128-3
					ZDB-GENE-000828-1
					ZDB-GENE-050522-503
					ZDB-GENE-980526-192
					ZDB-GENE-980526-164
					ZDB-GENE-070424-1
					ZDB-GENE-070613-1
					ZDB-GENE-031001-3
					ZDB-GENE-990415-270
					ZDB-GENE-030505-1
					ZDB-GENE-990630-11
					ZDB-GENE-030404-2
					ZDB-GENE-990615-5
					ZDB-GENE-011128-3
					ZDB-GENE-040426-790
					ZDB-GENE-011128-3
					ZDB-GENE-050327-41
					ZDB-GENE-030113-2
					ZDB-GENE-070709-1
					ZDB-GENE-040712-6
					ZDB-GENE-030909-10
					ZDB-GENE-000605-1
					ZDB-GENE-070326-2
					ZDB-GENE-060803-2
					ZDB-GENE-990415-131
					ZDB-GENE-980528-2059
					ZDB-GENE-050522-296
					ZDB-GENE-990415-94
					ZDB-GENE-030131-3759
					ZDB-GENE-980526-558
					ZDB-GENE-990715-2
					ZDB-GENE-000616-16
					ZDB-GENE-070810-5
					ZDB-GENE-070604-1
					ZDB-GENE-080108-4
					ZDB-GENE-040629-3
					ZDB-GENE-050127-1
					ZDB-GENE-030131-1033
					ZDB-GENE-040426-1729
					ZDB-GENE-030131-8663
					ZDB-GENE-991206-8
					ZDB-GENE-030113-2
					ZDB-GENE-991206-8
					ZDB-GENE-030616-413
					ZDB-GENE-040724-213
					ZDB-GENE-071119-6
					ZDB-GENE-011128-3
					ZDB-GENE-980526-143
					ZDB-GENE-990415-131
					ZDB-GENE-990415-172
					ZDB-GENE-040625-93
					ZDB-GENE-030131-1033
					ZDB-GENE-030519-2
					ZDB-GENE-040426-1181
					ZDB-GENE-050816-1
					ZDB-GENE-070424-2
					ZDB-GENE-030404-2
					ZDB-GENE-070818-3
					ZDB-GENE-980526-164
					ZDB-GENE-070613-1
					ZDB-GENE-050208-744
					ZDB-GENE-011128-4
					ZDB-GENE-010129-1
					ZDB-GENE-040712-6
					ZDB-GENE-050628-1
					ZDB-GENE-050522-503
					ZDB-GENE-990415-270
					ZDB-GENE-031001-3
					ZDB-GENE-990714-4
					ZDB-GENE-041212-61
					ZDB-GENE-030131-6223
					ZDB-GENE-030131-8769
					ZDB-GENE-001103-2
					ZDB-GENE-020419-34
					ZDB-GENE-990415-171
					ZDB-GENE-040426-2685
					ZDB-GENE-990415-131
					ZDB-GENE-980526-306
					ZDB-GENE-030131-6420
					ZDB-GENE-990603-5
					ZDB-GENE-990415-95
					ZDB-GENE-040426-2761
					ZDB-GENE-980526-87
					ZDB-GENE-030616-413
					ZDB-GENE-990615-5
					ZDB-GENE-011128-1
					ZDB-GENE-070604-1
					ZDB-GENE-040827-4
					ZDB-GENE-030131-8078
					ZDB-GENE-001103-1
					ZDB-GENE-030925-47
					ZDB-GENE-030131-8769
					ZDB-GENE-040801-111
					ZDB-GENE-991207-1

## Sheet: non-annotated
Ensembl_gene_id
ENSDARG00000005808
ENSDARG00000005808
ENSDARG00000058909
ENSDARG00000058909
ENSDARG00000037705
ENSDARG00000071905
ENSDARG00000037691
ENSDARG00000071904
ENSDARG00000037700
ENSDARG00000071896
ENSDARG00000037695
ENSDARG00000014552
ENSDARG00000030903
ENSDARG00000028543
ENSDARG00000071895
ENSDARG00000071894
ENSDARG00000071893
ENSDARG00000071892
ENSDARG00000071891
ENSDARG00000071891
ENSDARG00000071890
ENSDARG00000071889
ENSDARG00000071889
ENSDARG00000058935
ENSDARG00000025131
ENSDARG00000001249
ENSDARG00000011273
ENSDARG00000037673
ENSDARG00000002344
ENSDARG00000071883
ENSDARG00000008540
ENSDARG00000037628
ENSDARG00000063095
ENSDARG00000003693
ENSDARG00000022813
ENSDARG00000025071
ENSDARG00000004988
ENSDARG00000028252
ENSDARG00000037642
ENSDARG00000029443
ENSDARG00000071881
ENSDARG00000016280
ENSDARG00000016336
ENSDARG00000024090
ENSDARG00000025033
ENSDARG00000071878
ENSDARG00000013548
ENSDARG00000071877
ENSDARG00000059903
ENSDARG00000021660
ENSDARG00000035809
ENSDARG00000035809
ENSDARG00000009898
ENSDARG00000037555
ENSDARG00000037556
ENSDARG00000071876
ENSDARG00000019746
ENSDARG00000058302
ENSDARG00000037558
ENSDARG00000037570
ENSDARG00000030775
ENSDARG00000012094
ENSDARG00000037574
ENSDARG00000043668
ENSDARG00000059163
ENSDARG00000037553
ENSDARG00000009982
ENSDARG00000029660
ENSDARG00000058246
ENSDARG00000062811
ENSDARG00000053331
ENSDARG00000042236
ENSDARG00000042236
ENSDARG00000033170
ENSDARG00000042233
ENSDARG00000071872
ENSDARG00000002576
ENSDARG00000045249
ENSDARG00000071871
ENSDARG00000062788
ENSDARG00000021154
ENSDARG00000071869
ENSDARG00000071868
ENSDARG00000016443
ENSDARG00000025577
ENSDARG00000037506
ENSDARG00000059026
ENSDARG00000037507
ENSDARG00000000853
ENSDARG00000034470
ENSDARG00000021909
ENSDARG00000030608
ENSDARG00000027391
ENSDARG00000071865
ENSDARG00000058062
ENSDARG00000046006
ENSDARG00000059360
ENSDARG00000043302
ENSDARG00000043303
ENSDARG00000003102
ENSDARG00000003102
ENSDARG00000059412
ENSDARG00000071862
ENSDARG00000071861
ENSDARG00000045463
ENSDARG00000006617
ENSDARG00000037498
ENSDARG00000037498
ENSDARG00000037498
ENSDARG00000059411
ENSDARG00000071860
ENSDARG00000045453
ENSDARG00000037655
ENSDARG00000015239
ENSDARG00000037488
ENSDARG00000071846
ENSDARG00000071843
ENSDARG00000039316
ENSDARG00000057770
ENSDARG00000023110
ENSDARG00000057727
ENSDARG00000057726
ENSDARG00000057723
ENSDARG00000057716
ENSDARG00000029321
ENSDARG00000071838
ENSDARG00000008797
ENSDARG00000071836
ENSDARG00000071836
ENSDARG00000071835
ENSDARG00000071834
ENSDARG00000071833
ENSDARG00000059394
ENSDARG00000059391
ENSDARG00000057702
ENSDARG00000059388
ENSDARG00000029241
ENSDARG00000045447
ENSDARG00000019976
ENSDARG00000071824
ENSDARG00000071823
ENSDARG00000057970
ENSDARG00000071821
ENSDARG00000029072
ENSDARG00000045444
ENSDARG00000071819
ENSDARG00000045442
ENSDARG00000015567
ENSDARG00000016608
ENSDARG00000071816
ENSDARG00000031307
ENSDARG00000058421
ENSDARG00000071815
ENSDARG00000071815
ENSDARG00000011821
ENSDARG00000071813
ENSDARG00000035966
ENSDARG00000071812
ENSDARG00000012697
ENSDARG00000071811
ENSDARG00000071808
ENSDARG00000055575
ENSDARG00000012829
ENSDARG00000055566
ENSDARG00000029452
ENSDARG00000029621
ENSDARG00000034883
ENSDARG00000007628
ENSDARG00000015747
ENSDARG00000010155
ENSDARG00000005273
ENSDARG00000017910
ENSDARG00000015717
ENSDARG00000055520
ENSDARG00000031616
ENSDARG00000016505
ENSDARG00000031770
ENSDARG00000015537
ENSDARG00000010186
ENSDARG00000013975
ENSDARG00000008127
ENSDARG00000013976
ENSDARG00000071780
ENSDARG00000071779
ENSDARG00000057423
ENSDARG00000057432
ENSDARG00000045437
ENSDARG00000057438
ENSDARG00000009342
ENSDARG00000057454
ENSDARG00000045219
ENSDARG00000015686
ENSDARG00000057494
ENSDARG00000057494
ENSDARG00000038876
ENSDARG00000018461
ENSDARG00000020371
ENSDARG00000011640
ENSDARG00000042827
ENSDARG00000042826
ENSDARG00000023591
ENSDARG00000004160
ENSDARG00000059362
ENSDARG00000015174
ENSDARG00000071762
ENSDARG00000033999
ENSDARG00000059201
ENSDARG00000071760
ENSDARG00000014775
ENSDARG00000020521
ENSDARG00000071758
ENSDARG00000063636
ENSDARG00000008790
ENSDARG00000071752
ENSDARG00000013079
ENSDARG00000071751
ENSDARG00000071748
ENSDARG00000052131
ENSDARG00000071744
ENSDARG00000071743
ENSDARG00000018418
ENSDARG00000040310
ENSDARG00000041257
ENSDARG00000062943
ENSDARG00000057949
ENSDARG00000026294
ENSDARG00000045411
ENSDARG00000037495
ENSDARG00000002732
ENSDARG00000021484
ENSDARG00000032617
ENSDARG00000023496
ENSDARG00000023220
ENSDARG00000009178
ENSDARG00000007418
ENSDARG00000057394
ENSDARG00000045417
ENSDARG00000045695
ENSDARG00000071724
ENSDARG00000015794
ENSDARG00000045422
ENSDARG00000045423
ENSDARG00000045424
ENSDARG00000037433
ENSDARG00000023028
ENSDARG00000059322
ENSDARG00000063588
ENSDARG00000043279
ENSDARG00000043279
ENSDARG00000018476
ENSDARG00000071704
ENSDARG00000071703
ENSDARG00000071700
ENSDARG00000056874
ENSDARG00000071699
ENSDARG00000059175
ENSDARG00000059337
ENSDARG00000022413
ENSDARG00000043288
ENSDARG00000071697
ENSDARG00000045416
ENSDARG00000057415
ENSDARG00000045415
ENSDARG00000031293
ENSDARG00000005382
ENSDARG00000002546
ENSDARG00000045414
ENSDARG00000042712
ENSDARG00000056108
ENSDARG00000032984
ENSDARG00000045413
ENSDARG00000042714
ENSDARG00000059287
ENSDARG00000053684
ENSDARG00000015315
ENSDARG00000053691
ENSDARG00000019213
ENSDARG00000042729
ENSDARG00000010957
ENSDARG00000041997
ENSDARG00000037423
ENSDARG00000031387
ENSDARG00000037421
ENSDARG00000031382
ENSDARG00000057321
ENSDARG00000063474
ENSDARG00000058984
ENSDARG00000057055
ENSDARG00000043276
ENSDARG00000035835
ENSDARG00000038428
ENSDARG00000035837
ENSDARG00000057026
ENSDARG00000071691
ENSDARG00000071689
ENSDARG00000001880
ENSDARG00000059047
ENSDARG00000057007
ENSDARG00000006112
ENSDARG00000006112
ENSDARG00000006112
ENSDARG00000025465
ENSDARG00000021812
ENSDARG00000038429
ENSDARG00000056984
ENSDARG00000059166
ENSDARG00000071684
ENSDARG00000037398
ENSDARG00000027500
ENSDARG00000010477
ENSDARG00000023299
ENSDARG00000062817
ENSDARG00000071681
ENSDARG00000010169
ENSDARG00000071680
ENSDARG00000071679
ENSDARG00000037397
ENSDARG00000002396
ENSDARG00000071678
ENSDARG00000071677
ENSDARG00000056783
ENSDARG00000004687
ENSDARG00000037393
ENSDARG00000071676
ENSDARG00000071675
ENSDARG00000020041
ENSDARG00000043265
ENSDARG00000037392
ENSDARG00000058861
ENSDARG00000028209
ENSDARG00000029042
ENSDARG00000037740
ENSDARG00000071673
ENSDARG00000059070
ENSDARG00000018935
ENSDARG00000005139
ENSDARG00000009933
ENSDARG00000003699
ENSDARG00000059097
ENSDARG00000003229
ENSDARG00000071671
ENSDARG00000059058
ENSDARG00000058828
ENSDARG00000071670
ENSDARG00000071669
ENSDARG00000015123
ENSDARG00000011376
ENSDARG00000045352
ENSDARG00000045351
ENSDARG00000063344
ENSDARG00000002365
ENSDARG00000032131
ENSDARG00000027851
ENSDARG00000018989
ENSDARG00000016093
ENSDARG00000071664
ENSDARG00000071663
ENSDARG00000071662
ENSDARG00000038043
ENSDARG00000037307
ENSDARG00000058966
ENSDARG00000013979
ENSDARG00000071658
ENSDARG00000058794
ENSDARG00000018637
ENSDARG00000038040
ENSDARG00000017542
ENSDARG00000025032
ENSDARG00000025032
ENSDARG00000014554
ENSDARG00000071648
ENSDARG00000004648
ENSDARG00000007691
ENSDARG00000043198
ENSDARG00000071646
ENSDARG00000035910
ENSDARG00000056697
ENSDARG00000045180
ENSDARG00000056691
ENSDARG00000045190
ENSDARG00000045188
ENSDARG00000056680
ENSDARG00000058759
ENSDARG00000010571
ENSDARG00000018004
ENSDARG00000071638
ENSDARG00000052680
ENSDARG00000010098
ENSDARG00000017314
ENSDARG00000018491
ENSDARG00000043175
ENSDARG00000043173
ENSDARG00000020158
ENSDARG00000043171
ENSDARG00000006010
ENSDARG00000043168
ENSDARG00000045402
ENSDARG00000071631
ENSDARG00000037291
ENSDARG00000045401
ENSDARG00000018459
ENSDARG00000029260
ENSDARG00000071628
ENSDARG00000032098
ENSDARG00000027088
ENSDARG00000056627
ENSDARG00000071627
ENSDARG00000034268
ENSDARG00000071626
ENSDARG00000027070
ENSDARG00000001930
ENSDARG00000006811
ENSDARG00000040712
ENSDARG00000002589
ENSDARG00000071623
ENSDARG00000016854
ENSDARG00000056565
ENSDARG00000002298
ENSDARG00000056563
ENSDARG00000000380
ENSDARG00000018529
ENSDARG00000020956
ENSDARG00000012453
ENSDARG00000071621
ENSDARG00000071621
ENSDARG00000002165
ENSDARG00000056623
ENSDARG00000009868
ENSDARG00000001162
ENSDARG00000059696
ENSDARG00000045360
ENSDARG00000045360
ENSDARG00000056609
ENSDARG00000071619
ENSDARG00000000394
ENSDARG00000056600
ENSDARG00000045355
ENSDARG00000026801
ENSDARG00000058730
ENSDARG00000056517
ENSDARG00000045172
ENSDARG00000071618
ENSDARG00000021250
ENSDARG00000071617
ENSDARG00000021448
ENSDARG00000021448
ENSDARG00000031875
ENSDARG00000012019
ENSDARG00000017741
ENSDARG00000051891
ENSDARG00000045167
ENSDARG00000026500
ENSDARG00000019353
ENSDARG00000019137
ENSDARG00000056559
ENSDARG00000012057
ENSDARG00000071601
ENSDARG00000020417
ENSDARG00000022817
ENSDARG00000017929
ENSDARG00000002768
ENSDARG00000062515
ENSDARG00000071599
ENSDARG00000029305
ENSDARG00000045372
ENSDARG00000045373
ENSDARG00000004261
ENSDARG00000058603
ENSDARG00000058601
ENSDARG00000061854
ENSDARG00000045378
ENSDARG00000063032
ENSDARG00000020488
ENSDARG00000037244
ENSDARG00000045391
ENSDARG00000045140
ENSDARG00000017842
ENSDARG00000045141
ENSDARG00000071592
ENSDARG00000029710
ENSDARG00000045143
ENSDARG00000071590
ENSDARG00000003899
ENSDARG00000038147
ENSDARG00000071589
ENSDARG00000071588
ENSDARG00000071588
ENSDARG00000045144
ENSDARG00000058566
ENSDARG00000071586
ENSDARG00000058562
ENSDARG00000058562
ENSDARG00000058562
ENSDARG00000004647
ENSDARG00000016496
ENSDARG00000055679
ENSDARG00000055538
ENSDARG00000062948
ENSDARG00000071584
ENSDARG00000010516
ENSDARG00000071583
ENSDARG00000043126
ENSDARG00000029177
ENSDARG00000071582
ENSDARG00000045130
ENSDARG00000045129
ENSDARG00000071581
ENSDARG00000071580
ENSDARG00000002779
ENSDARG00000058537
ENSDARG00000016531
ENSDARG00000071579
ENSDARG00000071578
ENSDARG00000033501
ENSDARG00000033501
ENSDARG00000004078
ENSDARG00000071576
ENSDARG00000002917
ENSDARG00000008306
ENSDARG00000015628
ENSDARG00000014171
ENSDARG00000016143
ENSDARG00000055588
ENSDARG00000032298
ENSDARG00000071575
ENSDARG00000019371
ENSDARG00000037192
ENSDARG00000011152
ENSDARG00000021794
ENSDARG00000031954
ENSDARG00000055569
ENSDARG00000055563
ENSDARG00000071574
ENSDARG00000063195
ENSDARG00000033144
ENSDARG00000021346
ENSDARG00000034610
ENSDARG00000058394
ENSDARG00000071571
ENSDARG00000058390
ENSDARG00000057345
ENSDARG00000034633
ENSDARG00000043095
ENSDARG00000071570
ENSDARG00000063175
ENSDARG00000016457
ENSDARG00000058352
ENSDARG00000071569
ENSDARG00000035458
ENSDARG00000071568
ENSDARG00000044241
ENSDARG00000037142
ENSDARG00000032272
ENSDARG00000026444
ENSDARG00000034038
ENSDARG00000058373
ENSDARG00000032357
ENSDARG00000058370
ENSDARG00000071566
ENSDARG00000058357
ENSDARG00000000069
ENSDARG00000055477
ENSDARG00000045331
ENSDARG00000027915
ENSDARG00000055527
ENSDARG00000071565
ENSDARG00000044525
ENSDARG00000061585
ENSDARG00000044526
ENSDARG00000057624
ENSDARG00000043296
ENSDARG00000057632
ENSDARG00000037091
ENSDARG00000062460
ENSDARG00000020298
ENSDARG00000013279
ENSDARG00000071562
ENSDARG00000071561
ENSDARG00000046002
ENSDARG00000071560
ENSDARG00000059367
ENSDARG00000059367
ENSDARG00000014626
ENSDARG00000012824
ENSDARG00000006456
ENSDARG00000040401
ENSDARG00000037097
ENSDARG00000009477
ENSDARG00000071558
ENSDARG00000037101
ENSDARG00000003941
ENSDARG00000032116
ENSDARG00000032116
ENSDARG00000011890
ENSDARG00000034757
ENSDARG00000062446
ENSDARG00000045160
ENSDARG00000058011
ENSDARG00000071556
ENSDARG00000002707
ENSDARG00000058005
ENSDARG00000003167
ENSDARG00000071555
ENSDARG00000008796
ENSDARG00000027512
ENSDARG00000029695
ENSDARG00000045159
ENSDARG00000037108
ENSDARG00000019004
ENSDARG00000019332
ENSDARG00000013075
ENSDARG00000045158
ENSDARG00000055752
ENSDARG00000043180
ENSDARG00000012437
ENSDARG00000034528
ENSDARG00000045157
ENSDARG00000057789
ENSDARG00000057789
ENSDARG00000045156
ENSDARG00000043077
ENSDARG00000016207
ENSDARG00000016058
ENSDARG00000044143
ENSDARG00000001829
ENSDARG00000071552
ENSDARG00000019636
ENSDARG00000044135
ENSDARG00000071551
ENSDARG00000044132
ENSDARG00000057912
ENSDARG00000004270
ENSDARG00000071550
ENSDARG00000057927
ENSDARG00000002192
ENSDARG00000021556
ENSDARG00000071548
ENSDARG00000003446
ENSDARG00000010555
ENSDARG00000008049
ENSDARG00000057939
ENSDARG00000063076
ENSDARG00000056079
ENSDARG00000013681
ENSDARG00000058039
ENSDARG00000071543
ENSDARG00000013861
ENSDARG00000056059
ENSDARG00000045304
ENSDARG00000071541
ENSDARG00000063051
ENSDARG00000041323
ENSDARG00000063031
ENSDARG00000007294
ENSDARG00000071535
ENSDARG00000044114
ENSDARG00000004840
ENSDARG00000058158
ENSDARG00000025340
ENSDARG00000062997
ENSDARG00000039117
ENSDARG00000058367
ENSDARG00000027657
ENSDARG00000058162
ENSDARG00000043055
ENSDARG00000045306
ENSDARG00000055918
ENSDARG00000045153
ENSDARG00000033965
ENSDARG00000045150
ENSDARG00000040478
ENSDARG00000045147
ENSDARG00000016794
ENSDARG00000040469
ENSDARG00000028957
ENSDARG00000058328
ENSDARG00000029841
ENSDARG00000045146
ENSDARG00000071525
ENSDARG00000055883
ENSDARG00000058297
ENSDARG00000055045
ENSDARG00000058322
ENSDARG00000016713
ENSDARG00000071524
ENSDARG00000031048
ENSDARG00000007250
ENSDARG00000017798
ENSDARG00000045302
ENSDARG00000057577
ENSDARG00000030340
ENSDARG00000019302
ENSDARG00000043021
ENSDARG00000062363
ENSDARG00000055816
ENSDARG00000018347
ENSDARG00000002362
ENSDARG00000043003
ENSDARG00000014161
ENSDARG00000012552
ENSDARG00000042999
ENSDARG00000042999
ENSDARG00000031968
ENSDARG00000012051
ENSDARG00000042992
ENSDARG00000045145
ENSDARG00000025555
ENSDARG00000000212
ENSDARG00000017595
ENSDARG00000037083
ENSDARG00000045296
ENSDARG00000071511
ENSDARG00000000183
ENSDARG00000057437
ENSDARG00000018108
ENSDARG00000007271
ENSDARG00000071509
ENSDARG00000038191
ENSDARG00000021186
ENSDARG00000071507
ENSDARG00000043219
ENSDARG00000071506
ENSDARG00000019492
ENSDARG00000055219
ENSDARG00000030723
ENSDARG00000036510
ENSDARG00000010244
ENSDARG00000036653
ENSDARG00000017235
ENSDARG00000009031
ENSDARG00000011026
ENSDARG00000015649
ENSDARG00000012025
ENSDARG00000021318
ENSDARG00000041602
ENSDARG00000071501
ENSDARG00000032199
ENSDARG00000020080
ENSDARG00000041609
ENSDARG00000015179
ENSDARG00000021374
ENSDARG00000004046
ENSDARG00000071500
ENSDARG00000071500
ENSDARG00000008884
ENSDARG00000057975
ENSDARG00000033855
ENSDARG00000036500
ENSDARG00000007421
ENSDARG00000028614
ENSDARG00000012353
ENSDARG00000017931
ENSDARG00000042947
ENSDARG00000057249
ENSDARG00000006266
ENSDARG00000055291
ENSDARG00000010553
ENSDARG00000071498
ENSDARG00000062146
ENSDARG00000062812
ENSDARG00000012577
ENSDARG00000057241
ENSDARG00000014244
ENSDARG00000042940
ENSDARG00000062087
ENSDARG00000055381
ENSDARG00000011247
ENSDARG00000032318
ENSDARG00000023537
ENSDARG00000055075
ENSDARG00000021833
ENSDARG00000026165
ENSDARG00000071497
ENSDARG00000042925
ENSDARG00000071496
ENSDARG00000035056
ENSDARG00000071495
ENSDARG00000055078
ENSDARG00000010097
ENSDARG00000005246
ENSDARG00000042920
ENSDARG00000061647
ENSDARG00000022895
ENSDARG00000036442
ENSDARG00000071494
ENSDARG00000042919
ENSDARG00000053569
ENSDARG00000053570
ENSDARG00000001442
ENSDARG00000057169
ENSDARG00000071492
ENSDARG00000071491
ENSDARG00000045105
ENSDARG00000071490
ENSDARG00000071489
ENSDARG00000040781
ENSDARG00000040781
ENSDARG00000018022
ENSDARG00000042923
ENSDARG00000015050
ENSDARG00000015050
ENSDARG00000015050
ENSDARG00000015050
ENSDARG00000015050
ENSDARG00000015050
ENSDARG00000042245
ENSDARG00000032516
ENSDARG00000003391
ENSDARG00000034319
ENSDARG00000045301
ENSDARG00000062712
ENSDARG00000043404
ENSDARG00000013340
ENSDARG00000024588
ENSDARG00000045093
ENSDARG00000019341
ENSDARG00000032780
ENSDARG00000071487
ENSDARG00000062702
ENSDARG00000045087
ENSDARG00000015153
ENSDARG00000005134
ENSDARG00000071486
ENSDARG00000042908
ENSDARG00000071485
ENSDARG00000023963
ENSDARG00000045461
ENSDARG00000016754
ENSDARG00000042900
ENSDARG00000009851
ENSDARG00000012981
ENSDARG00000071484
ENSDARG00000060109
ENSDARG00000071482
ENSDARG00000023055
ENSDARG00000053444
ENSDARG00000004789
ENSDARG00000019944
ENSDARG00000045091
ENSDARG00000015230
ENSDARG00000017612
ENSDARG00000071479
ENSDARG00000003051
ENSDARG00000071478
ENSDARG00000029308
ENSDARG00000071477
ENSDARG00000071476
ENSDARG00000045092
ENSDARG00000010481
ENSDARG00000008359
ENSDARG00000071475
ENSDARG00000054442
ENSDARG00000054208
ENSDARG00000039671
ENSDARG00000054201
ENSDARG00000008921
ENSDARG00000022670
ENSDARG00000022670
ENSDARG00000015167
ENSDARG00000019122
ENSDARG00000023656
ENSDARG00000025226
ENSDARG00000061929
ENSDARG00000054181
ENSDARG00000020054
ENSDARG00000033660
ENSDARG00000013175
ENSDARG00000015906
ENSDARG00000054154
ENSDARG00000057606
ENSDARG00000020000
ENSDARG00000045279
ENSDARG00000045064
ENSDARG00000053194
ENSDARG00000057598
ENSDARG00000031929
ENSDARG00000002909
ENSDARG00000071472
ENSDARG00000014488
ENSDARG00000029885
ENSDARG00000053776
ENSDARG00000071471
ENSDARG00000045277
ENSDARG00000010721
ENSDARG00000021557
ENSDARG00000020467
ENSDARG00000036316
ENSDARG00000000489
ENSDARG00000029445
ENSDARG00000030583
ENSDARG00000040008
ENSDARG00000011633
ENSDARG00000004221
ENSDARG00000006052
ENSDARG00000026090
ENSDARG00000029307
ENSDARG00000040046
ENSDARG00000012625
ENSDARG00000071468
ENSDARG00000036329
ENSDARG00000042667
ENSDARG00000042670
ENSDARG00000025613
ENSDARG00000057448
ENSDARG00000016393
ENSDARG00000014914
ENSDARG00000025081
ENSDARG00000062550
ENSDARG00000028976
ENSDARG00000042684
ENSDARG00000042747
ENSDARG00000042689
ENSDARG00000044488
ENSDARG00000044488
ENSDARG00000042690
ENSDARG00000011931
ENSDARG00000019998
ENSDARG00000025972
ENSDARG00000061770
ENSDARG00000062479
ENSDARG00000036335
ENSDARG00000031015
ENSDARG00000026017
ENSDARG00000002215
ENSDARG00000040109
ENSDARG00000071465
ENSDARG00000071464
ENSDARG00000053279
ENSDARG00000040041
ENSDARG00000060541
ENSDARG00000042701
ENSDARG00000010625
ENSDARG00000028198
ENSDARG00000071463
ENSDARG00000036364
ENSDARG00000036385
ENSDARG00000010191
ENSDARG00000046122
ENSDARG00000071462
ENSDARG00000021265
ENSDARG00000042753
ENSDARG00000057159
ENSDARG00000013928
ENSDARG00000013928
ENSDARG00000071458
ENSDARG00000042742
ENSDARG00000017565
ENSDARG00000056498
ENSDARG00000056498
ENSDARG00000018303
ENSDARG00000009881
ENSDARG00000009881
ENSDARG00000038621
ENSDARG00000030367
ENSDARG00000017127
ENSDARG00000031886
ENSDARG00000007891
ENSDARG00000016318
ENSDARG00000024964
ENSDARG00000021352
ENSDARG00000021352
ENSDARG00000045074
ENSDARG00000042765
ENSDARG00000071453
ENSDARG00000012234
ENSDARG00000045273
ENSDARG00000045273
ENSDARG00000062420
ENSDARG00000000830
ENSDARG00000000830
ENSDARG00000013269
ENSDARG00000001498
ENSDARG00000001498
ENSDARG00000062402
ENSDARG00000054033
ENSDARG00000054030
ENSDARG00000026513
ENSDARG00000060338
ENSDARG00000054025
ENSDARG00000042799
ENSDARG00000016490
ENSDARG00000053025
ENSDARG00000042803
ENSDARG00000062372
ENSDARG00000045257
ENSDARG00000045248
ENSDARG00000045248
ENSDARG00000045248
ENSDARG00000045248
ENSDARG00000033727
ENSDARG00000033727
ENSDARG00000038556
ENSDARG00000062355
ENSDARG00000061311
ENSDARG00000025507
ENSDARG00000013207
ENSDARG00000042850
ENSDARG00000026482
ENSDARG00000052910
ENSDARG00000004274
ENSDARG00000071450
ENSDARG00000026281
ENSDARG00000061216
ENSDARG00000045230
ENSDARG00000071448
ENSDARG00000025875
ENSDARG00000056875
ENSDARG00000042635
ENSDARG00000009550
ENSDARG00000061201
ENSDARG00000055903
ENSDARG00000071447
ENSDARG00000006518
ENSDARG00000042631
ENSDARG00000045228
ENSDARG00000045071
ENSDARG00000042628
ENSDARG00000061197
ENSDARG00000029772
ENSDARG00000056778
ENSDARG00000010953
ENSDARG00000071446
ENSDARG00000056771
ENSDARG00000071445
ENSDARG00000061355
ENSDARG00000071444
ENSDARG00000071443
ENSDARG00000019202
ENSDARG00000071442
ENSDARG00000038559
ENSDARG00000062245
ENSDARG00000060199
ENSDARG00000045097
ENSDARG00000071441
ENSDARG00000052765
ENSDARG00000045099
ENSDARG00000029374
ENSDARG00000002414
ENSDARG00000038566
ENSDARG00000038567
ENSDARG00000018285
ENSDARG00000036247
ENSDARG00000056979
ENSDARG00000044440
ENSDARG00000056966
ENSDARG00000012666
ENSDARG00000012666
ENSDARG00000071438
ENSDARG00000071437
ENSDARG00000071436
ENSDARG00000036194
ENSDARG00000011496
ENSDARG00000042556
ENSDARG00000004402
ENSDARG00000021806
ENSDARG00000045240
ENSDARG00000054903
ENSDARG00000062187
ENSDARG00000054907
ENSDARG00000055455
ENSDARG00000022177
ENSDARG00000045242
ENSDARG00000036189
ENSDARG00000062173
ENSDARG00000014580
ENSDARG00000024775
ENSDARG00000020079
ENSDARG00000053862
ENSDARG00000053862
ENSDARG00000004889
ENSDARG00000010531
ENSDARG00000062152
ENSDARG00000062152
ENSDARG00000045066
ENSDARG00000071431
ENSDARG00000005185
ENSDARG00000071430
ENSDARG00000071430
ENSDARG00000003087
ENSDARG00000071429
ENSDARG00000019530
ENSDARG00000022389
ENSDARG00000033227
ENSDARG00000057484
ENSDARG00000006865
ENSDARG00000055649
ENSDARG00000071426
ENSDARG00000045457
ENSDARG00000042410
ENSDARG00000055643
ENSDARG00000071424
ENSDARG00000053528
ENSDARG00000053526
ENSDARG00000036155
ENSDARG00000053525
ENSDARG00000071422
ENSDARG00000016364
ENSDARG00000071420
ENSDARG00000071419
ENSDARG00000026682
ENSDARG00000053510
ENSDARG00000071418
ENSDARG00000006125
ENSDARG00000031543
ENSDARG00000023672
ENSDARG00000029064
ENSDARG00000071416
ENSDARG00000063231
ENSDARG00000019236
ENSDARG00000010002
ENSDARG00000036161
ENSDARG00000036162
ENSDARG00000045051
ENSDARG00000021805
ENSDARG00000071414
ENSDARG00000024184
ENSDARG00000000068
ENSDARG00000053474
ENSDARG00000042484
ENSDARG00000043438
ENSDARG00000028896
ENSDARG00000020759
ENSDARG00000061226
ENSDARG00000062109
ENSDARG00000056743
ENSDARG00000056740
ENSDARG00000062103
ENSDARG00000022132
ENSDARG00000071412
ENSDARG00000071411
ENSDARG00000062080
ENSDARG00000056683
ENSDARG00000071410
ENSDARG00000071409
ENSDARG00000056672
ENSDARG00000071408
ENSDARG00000017960
ENSDARG00000055292
ENSDARG00000003655
ENSDARG00000012671
ENSDARG00000056483
ENSDARG00000055406
ENSDARG00000059150
ENSDARG00000029602
ENSDARG00000001734
ENSDARG00000061638
ENSDARG00000035763
ENSDARG00000007641
ENSDARG00000037639
ENSDARG00000009214
ENSDARG00000056490
ENSDARG00000045052
ENSDARG00000028088
ENSDARG00000000568
ENSDARG00000026611
ENSDARG00000008547
ENSDARG00000014357
ENSDARG00000040643
ENSDARG00000018145
ENSDARG00000043066
ENSDARG00000071403
ENSDARG00000015759
ENSDARG00000043260
ENSDARG00000038508
ENSDARG00000071400
ENSDARG00000038018
ENSDARG00000010018
ENSDARG00000030411
ENSDARG00000007081
ENSDARG00000053323
ENSDARG00000024277
ENSDARG00000071395
ENSDARG00000006609
ENSDARG00000052556
ENSDARG00000005567
ENSDARG00000044009
ENSDARG00000071393
ENSDARG00000005872
ENSDARG00000045888
ENSDARG00000052383
ENSDARG00000042781
ENSDARG00000022820
ENSDARG00000004312
ENSDARG00000044142
ENSDARG00000044142
ENSDARG00000004541
ENSDARG00000027135
ENSDARG00000044011
ENSDARG00000024167
ENSDARG00000052575
ENSDARG00000071391
ENSDARG00000044153
ENSDARG00000010301
ENSDARG00000052567
ENSDARG00000056025
ENSDARG00000071390
ENSDARG00000044136
ENSDARG00000071389
ENSDARG00000071388
ENSDARG00000055998
ENSDARG00000057060
ENSDARG00000071387
ENSDARG00000055932
ENSDARG00000071386
ENSDARG00000056199
ENSDARG00000056199
ENSDARG00000071385
ENSDARG00000042338
ENSDARG00000036577
ENSDARG00000055653
ENSDARG00000014556
ENSDARG00000071381
ENSDARG00000044134
ENSDARG00000000935
ENSDARG00000000935
ENSDARG00000044130
ENSDARG00000044129
ENSDARG00000036121
ENSDARG00000055956
ENSDARG00000032704
ENSDARG00000031366
ENSDARG00000044422
ENSDARG00000022995
ENSDARG00000045268
ENSDARG00000001244
ENSDARG00000038835
ENSDARG00000042003
ENSDARG00000071378
ENSDARG00000071377
ENSDARG00000038834
ENSDARG00000060253
ENSDARG00000001463
ENSDARG00000001214
ENSDARG00000060457
ENSDARG00000034013
ENSDARG00000071375
ENSDARG00000061846
ENSDARG00000056226
ENSDARG00000056226
ENSDARG00000059282
ENSDARG00000059282
ENSDARG00000033662
ENSDARG00000008312
ENSDARG00000042094
ENSDARG00000037618
ENSDARG00000013822
ENSDARG00000036118
ENSDARG00000059247
ENSDARG00000033400
ENSDARG00000059252
ENSDARG00000006413
ENSDARG00000042065
ENSDARG00000016934
ENSDARG00000059259
ENSDARG00000059270
ENSDARG00000042269
ENSDARG00000042091
ENSDARG00000042091
ENSDARG00000004659
ENSDARG00000002401
ENSDARG00000042045
ENSDARG00000017389
ENSDARG00000052879
ENSDARG00000016300
ENSDARG00000059226
ENSDARG00000061829
ENSDARG00000021220
ENSDARG00000042866
ENSDARG00000059127
ENSDARG00000052326
ENSDARG00000031439
ENSDARG00000029187
ENSDARG00000025314
ENSDARG00000071367
ENSDARG00000061810
ENSDARG00000059131
ENSDARG00000003940
ENSDARG00000039641
ENSDARG00000042029
ENSDARG00000039642
ENSDARG00000033616
ENSDARG00000018258
ENSDARG00000029609
ENSDARG00000030938
ENSDARG00000016156
ENSDARG00000060196
ENSDARG00000038870
ENSDARG00000044102
ENSDARG00000071360
ENSDARG00000019459
ENSDARG00000071355
ENSDARG00000063523
ENSDARG00000003213
ENSDARG00000041878
ENSDARG00000044093
ENSDARG00000061738
ENSDARG00000044092
ENSDARG00000044090
ENSDARG00000052290
ENSDARG00000052759
ENSDARG00000052759
ENSDARG00000052759
ENSDARG00000026616
ENSDARG00000071349
ENSDARG00000038858
ENSDARG00000029057
ENSDARG00000071345
ENSDARG00000018542
ENSDARG00000040338
ENSDARG00000044083
ENSDARG00000071340
ENSDARG00000032929
ENSDARG00000041905
ENSDARG00000005783
ENSDARG00000008200
ENSDARG00000056162
ENSDARG00000052654
ENSDARG00000012790
ENSDARG00000032985
ENSDARG00000014233
ENSDARG00000052644
ENSDARG00000044080
ENSDARG00000019963
ENSDARG00000006192
ENSDARG00000030224
ENSDARG00000043359
ENSDARG00000052779
ENSDARG00000045033
ENSDARG00000019579
ENSDARG00000020744
ENSDARG00000063667
ENSDARG00000017994
ENSDARG00000030725
ENSDARG00000039966
ENSDARG00000061692
ENSDARG00000013687
ENSDARG00000071333
ENSDARG00000014623
ENSDARG00000032896
ENSDARG00000059911
ENSDARG00000055935
ENSDARG00000013351
ENSDARG00000013351
ENSDARG00000009867
ENSDARG00000026926
ENSDARG00000020659
ENSDARG00000018524
ENSDARG00000019404
ENSDARG00000071326
ENSDARG00000071325
ENSDARG00000040261
ENSDARG00000061676
ENSDARG00000025670
ENSDARG00000007025
ENSDARG00000019881
ENSDARG00000026137
ENSDARG00000014373
ENSDARG00000060977
ENSDARG00000061665
ENSDARG00000041332
ENSDARG00000061658
ENSDARG00000040198
ENSDARG00000040198
ENSDARG00000002776
ENSDARG00000056074
ENSDARG00000056074
ENSDARG00000043797
ENSDARG00000061649
ENSDARG00000015653
ENSDARG00000056382
ENSDARG00000023988
ENSDARG00000063445
ENSDARG00000058995
ENSDARG00000056068
ENSDARG00000056046
ENSDARG00000063446
ENSDARG00000042144
ENSDARG00000032769
ENSDARG00000009087
ENSDARG00000056064
ENSDARG00000040255
ENSDARG00000041378
ENSDARG00000042160
ENSDARG00000021372
ENSDARG00000057338
ENSDARG00000009870
ENSDARG00000006602
ENSDARG00000006602
ENSDARG00000005039
ENSDARG00000037665
ENSDARG00000042166
ENSDARG00000042146
ENSDARG00000038581
ENSDARG00000021122
ENSDARG00000041619
ENSDARG00000041617
ENSDARG00000071318
ENSDARG00000007960
ENSDARG00000062890
ENSDARG00000041607
ENSDARG00000040881
ENSDARG00000052522
ENSDARG00000044073
ENSDARG00000043032
ENSDARG00000043031
ENSDARG00000017687
ENSDARG00000062902
ENSDARG00000071310
ENSDARG00000052518
ENSDARG00000014599
ENSDARG00000052515
ENSDARG00000071308
ENSDARG00000035009
ENSDARG00000052510
ENSDARG00000052507
ENSDARG00000052505
ENSDARG00000019646
ENSDARG00000011958
ENSDARG00000041906
ENSDARG00000013335
ENSDARG00000023058
ENSDARG00000002217
ENSDARG00000037855
ENSDARG00000071302
ENSDARG00000052497
ENSDARG00000037852
ENSDARG00000013749
ENSDARG00000044023
ENSDARG00000071295
ENSDARG00000071294
ENSDARG00000037846
ENSDARG00000005001
ENSDARG00000053530
ENSDARG00000014573
ENSDARG00000044021
ENSDARG00000052896
ENSDARG00000071289
ENSDARG00000030537
ENSDARG00000071287
ENSDARG00000012632
ENSDARG00000063190
ENSDARG00000025386
ENSDARG00000027491
ENSDARG00000002632
ENSDARG00000071282
ENSDARG00000058561
ENSDARG00000015025
ENSDARG00000044039
ENSDARG00000071281
ENSDARG00000044038
ENSDARG00000052842
ENSDARG00000027465
ENSDARG00000040301
ENSDARG00000020605
ENSDARG00000060325
ENSDARG00000016161
ENSDARG00000037361
ENSDARG00000053360
ENSDARG00000060001
ENSDARG00000053375
ENSDARG00000037358
ENSDARG00000044047
ENSDARG00000027658
ENSDARG00000063145
ENSDARG00000038576
ENSDARG00000055787
ENSDARG00000029291
ENSDARG00000044635
ENSDARG00000037833
ENSDARG00000044059
ENSDARG00000015374
ENSDARG00000019311
ENSDARG00000041708
ENSDARG00000071274
ENSDARG00000025027
ENSDARG00000030166
ENSDARG00000044956
ENSDARG00000041703
ENSDARG00000019699
ENSDARG00000054847
ENSDARG00000004265
ENSDARG00000038232
ENSDARG00000040455
ENSDARG00000029218
ENSDARG00000033770
ENSDARG00000003813
ENSDARG00000032578
ENSDARG00000059190
ENSDARG00000019774
ENSDARG00000058831
ENSDARG00000013963
ENSDARG00000026751
ENSDARG00000058818
ENSDARG00000019150
ENSDARG00000015126
ENSDARG00000005356
ENSDARG00000013837
ENSDARG00000041774
ENSDARG00000041774
ENSDARG00000063230
ENSDARG00000025206
ENSDARG00000029252
ENSDARG00000044431
ENSDARG00000006757
ENSDARG00000043692
ENSDARG00000005559
ENSDARG00000035546
ENSDARG00000036998
ENSDARG00000037000
ENSDARG00000035547
ENSDARG00000032005
ENSDARG00000028335
ENSDARG00000031664
ENSDARG00000058953
ENSDARG00000016256
ENSDARG00000043865
ENSDARG00000032865
ENSDARG00000058937
ENSDARG00000043873
ENSDARG00000055842
ENSDARG00000055842
ENSDARG00000009886
ENSDARG00000058930
ENSDARG00000071257
ENSDARG00000058961
ENSDARG00000044452
ENSDARG00000041421
ENSDARG00000011200
ENSDARG00000011200
ENSDARG00000058050
ENSDARG00000011400
ENSDARG00000045944
ENSDARG00000016825
ENSDARG00000016825
ENSDARG00000033665
ENSDARG00000012039
ENSDARG00000020699
ENSDARG00000063062
ENSDARG00000037815
ENSDARG00000063718
ENSDARG00000009779
ENSDARG00000018658
ENSDARG00000036944
ENSDARG00000037813
ENSDARG00000036943
ENSDARG00000063295
ENSDARG00000036942
ENSDARG00000055818
ENSDARG00000036940
ENSDARG00000058117
ENSDARG00000016238
ENSDARG00000029874
ENSDARG00000063714
ENSDARG00000063713
ENSDARG00000039578
ENSDARG00000037810
ENSDARG00000026166
ENSDARG00000038363
ENSDARG00000071251
ENSDARG00000063690
ENSDARG00000019117
ENSDARG00000059354
ENSDARG00000071250
ENSDARG00000024381
ENSDARG00000043928
ENSDARG00000027695
ENSDARG00000027695
ENSDARG00000055809
ENSDARG00000043932
ENSDARG00000042620
ENSDARG00000045978
ENSDARG00000063682
ENSDARG00000054930
ENSDARG00000043938
ENSDARG00000031150
ENSDARG00000006235
ENSDARG00000015563
ENSDARG00000071248
ENSDARG00000006603
ENSDARG00000063213
ENSDARG00000037804
ENSDARG00000052564
ENSDARG00000043336
ENSDARG00000035696
ENSDARG00000032725
ENSDARG00000063627
ENSDARG00000063627
ENSDARG00000000474
ENSDARG00000044601
ENSDARG00000007693
ENSDARG00000022698
ENSDARG00000035695
ENSDARG00000028448
ENSDARG00000071243
ENSDARG00000008818
ENSDARG00000019398
ENSDARG00000043972
ENSDARG00000035694
ENSDARG00000071237
ENSDARG00000058874
ENSDARG00000005343
ENSDARG00000019360
ENSDARG00000031632
ENSDARG00000020608
ENSDARG00000071233
ENSDARG00000058676
ENSDARG00000044628
ENSDARG00000071228
ENSDARG00000014222
ENSDARG00000004297
ENSDARG00000028581
ENSDARG00000006260
ENSDARG00000006260
ENSDARG00000071224
ENSDARG00000071223
ENSDARG00000059254
ENSDARG00000010732
ENSDARG00000058820
ENSDARG00000018327
ENSDARG00000040149
ENSDARG00000058815
ENSDARG00000058893
ENSDARG00000014500
ENSDARG00000008803
ENSDARG00000054753
ENSDARG00000009350
ENSDARG00000014805
ENSDARG00000071215
ENSDARG00000017400
ENSDARG00000002536
ENSDARG00000071211
ENSDARG00000044573
ENSDARG00000071209
ENSDARG00000071208
ENSDARG00000071208
ENSDARG00000012927
ENSDARG00000062978
ENSDARG00000037059
ENSDARG00000071207
ENSDARG00000026333
ENSDARG00000037057
ENSDARG00000037057
ENSDARG00000063516
ENSDARG00000032643
ENSDARG00000055606
ENSDARG00000014106
ENSDARG00000019763
ENSDARG00000058444
ENSDARG00000025850
ENSDARG00000058660
ENSDARG00000058891
ENSDARG00000037781
ENSDARG00000034211
ENSDARG00000034211
ENSDARG00000003513
ENSDARG00000017272
ENSDARG00000071204
ENSDARG00000071203
ENSDARG00000032553
ENSDARG00000059167
ENSDARG00000071201
ENSDARG00000071200
ENSDARG00000013830
ENSDARG00000044492
ENSDARG00000055715
ENSDARG00000059158
ENSDARG00000034369
ENSDARG00000055592
ENSDARG00000058560
ENSDARG00000025404
ENSDARG00000038950
ENSDARG00000039892
ENSDARG00000071197
ENSDARG00000057699
ENSDARG00000041538
ENSDARG00000024124
ENSDARG00000043685
ENSDARG00000017809
ENSDARG00000039893
ENSDARG00000041600
ENSDARG00000071196
ENSDARG00000041533
ENSDARG00000011076
ENSDARG00000063535
ENSDARG00000032200
ENSDARG00000055505
ENSDARG00000014287
ENSDARG00000015228
ENSDARG00000011538
ENSDARG00000045289
ENSDARG00000025012
ENSDARG00000004629
ENSDARG00000002696
ENSDARG00000071184
ENSDARG00000011434
ENSDARG00000009253
ENSDARG00000011932
ENSDARG00000000503
ENSDARG00000003925
ENSDARG00000038087
ENSDARG00000002402
ENSDARG00000059109
ENSDARG00000023082
ENSDARG00000021573
ENSDARG00000006279
ENSDARG00000052982
ENSDARG00000013743
ENSDARG00000023237
ENSDARG00000036834
ENSDARG00000036834
ENSDARG00000036834
ENSDARG00000060113
ENSDARG00000044267
ENSDARG00000058371
ENSDARG00000055253
ENSDARG00000027589
ENSDARG00000027589
ENSDARG00000071173
ENSDARG00000036832
ENSDARG00000036832
ENSDARG00000058358
ENSDARG00000027082
ENSDARG00000058344
ENSDARG00000018404
ENSDARG00000006093
ENSDARG00000043740
ENSDARG00000071170
ENSDARG00000036830
ENSDARG00000012833
ENSDARG00000057452
ENSDARG00000071169
ENSDARG00000043748
ENSDARG00000043746
ENSDARG00000071167
ENSDARG00000043284
ENSDARG00000032435
ENSDARG00000036840
ENSDARG00000071164
ENSDARG00000018976
ENSDARG00000017439
ENSDARG00000005232
ENSDARG00000058525
ENSDARG00000036825
ENSDARG00000061256
ENSDARG00000061256
ENSDARG00000055108
ENSDARG00000071159
ENSDARG00000016513
ENSDARG00000004843
ENSDARG00000071157
ENSDARG00000071156
ENSDARG00000012688
ENSDARG00000071155
ENSDARG00000029501
ENSDARG00000018006
ENSDARG00000055100
ENSDARG00000005078
ENSDARG00000071153
ENSDARG00000071152
ENSDARG00000029011
ENSDARG00000017023
ENSDARG00000071150
ENSDARG00000071149
ENSDARG00000063417
ENSDARG00000071147
ENSDARG00000040912
ENSDARG00000037773
ENSDARG00000036816
ENSDARG00000016474
ENSDARG00000018259
ENSDARG00000071145
ENSDARG00000058493
ENSDARG00000026540
ENSDARG00000035221
ENSDARG00000059073
ENSDARG00000010657
ENSDARG00000014875
ENSDARG00000071130
ENSDARG00000034777
ENSDARG00000063390
ENSDARG00000007098
ENSDARG00000008275
ENSDARG00000063684
ENSDARG00000040380
ENSDARG00000022461
ENSDARG00000071119
ENSDARG00000071119
ENSDARG00000071119
ENSDARG00000005359
ENSDARG00000062770
ENSDARG00000071117
ENSDARG00000071117
ENSDARG00000071117
ENSDARG00000028894
ENSDARG00000005230
ENSDARG00000071116
ENSDARG00000030402
ENSDARG00000006838
ENSDARG00000006926
ENSDARG00000019532
ENSDARG00000062744
ENSDARG00000056029
ENSDARG00000013838
ENSDARG00000071108
ENSDARG00000071108
ENSDARG00000013828
ENSDARG00000062630
ENSDARG00000054323
ENSDARG00000071102
ENSDARG00000061138
ENSDARG00000054271
ENSDARG00000017569
ENSDARG00000071101
ENSDARG00000071100
ENSDARG00000071099
ENSDARG00000063522
ENSDARG00000071097
ENSDARG00000001710
ENSDARG00000001710
ENSDARG00000071096
ENSDARG00000071095
ENSDARG00000044938
ENSDARG00000016584
ENSDARG00000058819
ENSDARG00000015853
ENSDARG00000071094
ENSDARG00000071093
ENSDARG00000071092
ENSDARG00000063525
ENSDARG00000040977
ENSDARG00000038737
ENSDARG00000001015
ENSDARG00000071090
ENSDARG00000028517
ENSDARG00000001558
ENSDARG00000010052
ENSDARG00000044565
ENSDARG00000071087
ENSDARG00000071085
ENSDARG00000059308
ENSDARG00000014995
ENSDARG00000021574
ENSDARG00000003533
ENSDARG00000003251
ENSDARG00000071083
ENSDARG00000071082
ENSDARG00000000729
ENSDARG00000037708
ENSDARG00000054939
ENSDARG00000009447
ENSDARG00000045382
ENSDARG00000006639
ENSDARG00000022944
ENSDARG00000029415
ENSDARG00000036803
ENSDARG00000071081
ENSDARG00000071079
ENSDARG00000044562
ENSDARG00000071077
ENSDARG00000044561
ENSDARG00000071076
ENSDARG00000062594
ENSDARG00000002610
ENSDARG00000002610
ENSDARG00000002610
ENSDARG00000071075
ENSDARG00000037706
ENSDARG00000025566
ENSDARG00000056214
ENSDARG00000028119
ENSDARG00000058084
ENSDARG00000044551
ENSDARG00000021945
ENSDARG00000022978
ENSDARG00000022832
ENSDARG00000028657
ENSDARG00000017554
ENSDARG00000045011
ENSDARG00000045011
ENSDARG00000071068
ENSDARG00000071068
ENSDARG00000045381
ENSDARG00000056235
ENSDARG00000026701
ENSDARG00000001303
ENSDARG00000071063
ENSDARG00000071063
ENSDARG00000034763
ENSDARG00000071061
ENSDARG00000071061
ENSDARG00000001656
ENSDARG00000044549
ENSDARG00000040424
ENSDARG00000014211
ENSDARG00000014211
ENSDARG00000061773
ENSDARG00000071060
ENSDARG00000008384
ENSDARG00000031885
ENSDARG00000043341
ENSDARG00000013926
ENSDARG00000000656
ENSDARG00000043334
ENSDARG00000071059
ENSDARG00000036787
ENSDARG00000036787
ENSDARG00000071058
ENSDARG00000071058
ENSDARG00000071057
ENSDARG00000009852
ENSDARG00000071056
ENSDARG00000071056
ENSDARG00000040999
ENSDARG00000038369
ENSDARG00000022280
ENSDARG00000058458
ENSDARG00000071051
ENSDARG00000025845
ENSDARG00000058212
ENSDARG00000060921
ENSDARG00000001169
ENSDARG00000038371
ENSDARG00000057777
ENSDARG00000007496
ENSDARG00000062430
ENSDARG00000012422
ENSDARG00000025319
ENSDARG00000060933
ENSDARG00000038374
ENSDARG00000071049
ENSDARG00000044532
ENSDARG00000044532
ENSDARG00000044532
ENSDARG00000058424
ENSDARG00000071048
ENSDARG00000023878
ENSDARG00000034705
ENSDARG00000003998
ENSDARG00000062926
ENSDARG00000043982
ENSDARG00000058202
ENSDARG00000040812
ENSDARG00000044528
ENSDARG00000041088
ENSDARG00000062552
ENSDARG00000020785
ENSDARG00000012513
ENSDARG00000007665
ENSDARG00000033567
ENSDARG00000040808
ENSDARG00000029394
ENSDARG00000024951
ENSDARG00000040839
ENSDARG00000040841
ENSDARG00000040853
ENSDARG00000022623
ENSDARG00000071046
ENSDARG00000041022
ENSDARG00000016721
ENSDARG00000011941
ENSDARG00000043973
ENSDARG00000071044
ENSDARG00000019000
ENSDARG00000032750
ENSDARG00000057899
ENSDARG00000057688
ENSDARG00000012035
ENSDARG00000043643
ENSDARG00000057633
ENSDARG00000008946
ENSDARG00000008946
ENSDARG00000071042
ENSDARG00000063319
ENSDARG00000058375
ENSDARG00000071040
ENSDARG00000043967
ENSDARG00000071039
ENSDARG00000053246
ENSDARG00000063310
ENSDARG00000057888
ENSDARG00000057888
ENSDARG00000071038
ENSDARG00000019307
ENSDARG00000038361
ENSDARG00000043963
ENSDARG00000057884
ENSDARG00000071037
ENSDARG00000058323
ENSDARG00000052887
ENSDARG00000071036
ENSDARG00000043960
ENSDARG00000071034
ENSDARG00000058806
ENSDARG00000053204
ENSDARG00000005679
ENSDARG00000071031
ENSDARG00000058800
ENSDARG00000063009
ENSDARG00000020984
[truncated: 10,213 more rows]

[truncated: 5 more sheets: dN dS, clustering, present absent, in situ, regressions]
